# Supplementary material for: NY-ESO-1 facilitates anoikis resistance and tumor metastasis by hijacking deubiquitinase OTUB1 to stabilize PP1α
Source: Cell Death Dis. 2025 Oct 6;16(1):682. doi: 10.1038/s41419-025-08017-w (PMC12500907; doi:10.1038/s41419-025-08017-w)
Supplement: Supplementary file 2 — Table S2. Lists of proteins identified by LC-MS_MS [file 41419_2025_8017_MOESM2_ESM.xlsx]

## Sheet: NY-ESO-1 alone 
LC-MS/MS analysis for anti-Myc-NY immunoprecipitate of HEK293T cells transfected with Myc-NY alone (Related to Fig. 4A)
Accession	-10lgP	Coverage (%)	Area	#Peptides	#Unique	#Spec	Avg. Mass
sp|P02768|ALBU_HUMAN	327.68	76	4230000000	72	50	251	69367
sp|P35579|MYH9_HUMAN	315.72	49	474000000	93	74	144	226530
sp|P35580|MYH10_HUMAN	310.76	50	356000000	86	63	122	228997
sp|P04264|K2C1_HUMAN	302.76	71	1610000000	53	30	149	66039
sp|P62136|PP1A_HUMAN	301.98	77	3180000000	46	12	213	37512
sp|P35908|K22E_HUMAN	279.07	62	1160000000	47	30	107	65433
sp|P36873|PP1G_HUMAN	278.8	65	582000	35	1	166	36984
sp|P13645|K1C10_HUMAN	270.49	60	2320000000	43	32	132	58827
sp|P62140|PP1B_HUMAN	267.67	48	3070000	31	2	91	37187
sp|P35527|K1C9_HUMAN	249.98	59	868000000	35	32	82	62064
sp|P78358|CTG1B_HUMAN	245.42	68	7680000000	27	27	145	17992
sp|P63261|ACTG_HUMAN	242.06	71	16600000	27	1	51	41793
sp|P68371|TBB4B_HUMAN	241.48	56	9220000	24	1	53	49831
sp|P0DMV8|HS71A_HUMAN	240.29	43	100000000	25	13	45	70052
sp|P0DMV9|HS71B_HUMAN	240.29	43	100000000	25	13	45	70052
sp|P68363|TBA1B_HUMAN	239.72	52	17400000	20	1	45	50152
sp|P60709|ACTB_HUMAN	239.68	71	13300000	27	1	51	41737
sp|P07437|TBB5_HUMAN	239.57	56	119000000	24	3	53	49671
sp|Q9BQE3|TBA1C_HUMAN	236.78	52	17400000	20	2	45	49895
sp|P13647|K2C5_HUMAN	220.73	34	23300000	28	3	48	62378
sp|P01024|CO3_HUMAN	216.63	19	62600000	30	26	35	187147
sp|P02538|K2C6A_HUMAN	216.02	39	6040000	26	3	47	60045
sp|P08238|HS90B_HUMAN	211.52	29	40200000	20	10	24	83264
sp|P02533|K1C14_HUMAN	211.21	46	18800000	23	3	41	51562
sp|P11142|HSP7C_HUMAN	210.81	38	99600000	20	16	37	70898
sp|P02787|TRFE_HUMAN	209.72	33	140000000	18	18	27	77064
sp|P13639|EF2_HUMAN	207.88	31	73600000	24	24	28	95338
sp|P60842|IF4A1_HUMAN	203.46	35	153000000	16	16	23	46154
sp|P49327|FAS_HUMAN	202.04	13	52600000	25	25	29	273424
sp|P63267|ACTH_HUMAN	199.97	31	22700000	16	1	33	41877
sp|P62736|ACTA_HUMAN	199.97	31	22700000	16	1	33	42009
sp|P68032|ACTC_HUMAN	199.97	31	22700000	16	1	33	42019
sp|P68133|ACTS_HUMAN	199.97	31	22700000	16	1	33	42051
sp|P05141|ADT2_HUMAN	197.31	48	97900000	16	6	30	32852
sp|P08779|K1C16_HUMAN	197.19	40	15400000	20	5	38	51268
sp|P12236|ADT3_HUMAN	193.25	47	30200000	15	5	26	32866
sp|P78527|PRKDC_HUMAN	191.62	7	36700000	25	24	26	469093
sp|O00410|IPO5_HUMAN	187.04	15	34900000	12	10	16	123630
sp|Q8TEX9|IPO4_HUMAN	182.87	17	69300000	16	16	18	118715
sp|P62979|RS27A_HUMAN	182.59	63	19000000	14	2	35	17965
sp|P35749|MYH11_HUMAN	181.42	9	699000	16	1	26	227337
sp|P23396|RS3_HUMAN	181.31	61	124000000	17	17	20	26688
sp|Q14974|IMB1_HUMAN	176.55	16	38500000	12	12	13	97170
sp|P01876|IGHA1_HUMAN	171.88	30	45400000	9	6	11	37655
sp|P0DOX5|IGG1_HUMAN	171.19	24	87500000	12	2	24	49329
sp|P26641|EF1G_HUMAN	170.22	29	77700000	13	13	17	50119
sp|P68104|EF1A1_HUMAN	169.85	33	41100000	12	10	13	50141
sp|Q5VTE0|EF1A3_HUMAN	169.85	33	41100000	12	10	13	50185
sp|P62269|RS18_HUMAN	168.98	61	192000000	14	12	22	17719
sp|Q7Z406|MYH14_HUMAN	168.62	12	11600000	19	8	25	227868
sp|P52292|IMA1_HUMAN	166.33	29	91400000	11	10	18	57862
sp|P07900|HS90A_HUMAN	165.95	18	3540000	12	2	13	84660
sp|P62987|RL40_HUMAN	165.23	58	3670000	13	1	33	14728
sp|P27635|RL10_HUMAN	164.71	48	91000000	11	11	15	24604
sp|P15880|RS2_HUMAN	162.97	39	28400000	11	11	12	31324
sp|P62280|RS11_HUMAN	161.27	61	139000000	15	12	23	18431
sp|Q5T749|KPRP_HUMAN	158.47	23	65500000	11	11	14	64136
sp|P07814|SYEP_HUMAN	158.3	9	19700000	12	12	13	170590
sp|P27708|PYR1_HUMAN	158.08	8	25600000	14	14	15	242981
sp|P01860|IGHG3_HUMAN	157.26	31	2810000	11	1	21	41287
sp|O43175|SERA_HUMAN	155.66	20	18600000	9	9	10	56651
sp|P08670|VIME_HUMAN	155.12	28	20500000	13	11	13	53652
sp|P06493|CDK1_HUMAN	154.25	40	35600000	11	9	11	34095
sp|P01859|IGHG2_HUMAN	154.16	30	8020000	9	1	19	35901
sp|P36578|RL4_HUMAN	153.39	32	42600000	10	10	13	47697
sp|P08243|ASNS_HUMAN	151.67	18	28500000	10	10	12	64370
sp|P62701|RS4X_HUMAN	149.2	34	33400000	10	10	11	29598
sp|P33993|MCM7_HUMAN	148.35	16	10900000	9	9	9	81308
sp|P62249|RS16_HUMAN	145.04	54	75500000	8	8	14	16445
sp|P46779|RL28_HUMAN	144.82	49	114000000	9	8	13	15747
sp|P68871|HBB_HUMAN	143.25	54	26200000	6	6	7	15998
sp|Q93008|USP9X_HUMAN	142.93	5	15600000	12	11	12	292278
sp|P63092|GNAS2_HUMAN	141.71	27	41200000	9	7	13	45665
sp|Q5JWF2|GNAS1_HUMAN	141.71	10	41200000	9	7	13	111024
sp|P00738|HPT_HUMAN	141.39	19	23300000	6	6	8	45205
sp|P46060|RAGP1_HUMAN	140.6	16	15500000	9	9	10	63542
sp|P63244|RACK1_HUMAN	139.66	26	31900000	7	7	8	35077
sp|P62829|RL23_HUMAN	139.54	44	27100000	5	5	7	14865
sp|Q12905|ILF2_HUMAN	139.5	21	19300000	7	7	11	43062
sp|O95373|IPO7_HUMAN	138.53	8	9620000	7	6	7	119516
sp|P49368|TCPG_HUMAN	137.43	28	18100000	12	12	13	60534
sp|Q9UNF1|MAGD2_HUMAN	136.19	15	16300000	10	9	11	64954
sp|P53621|COPA_HUMAN	135.11	6	10600000	6	6	8	138345
sp|P58004|SESN2_HUMAN	134.18	18	16900000	6	6	6	54494
sp|Q9Y678|COPG1_HUMAN	133.5	11	10900000	6	6	8	97718
sp|Q00610|CLH1_HUMAN	133.46	8	19300000	11	11	11	191613
sp|Q86YZ3|HORN_HUMAN	132.77	4	18400000	5	5	10	282389
sp|Q96P70|IPO9_HUMAN	131.99	6	9960000	5	5	6	115963
sp|Q02543|RL18A_HUMAN	130.86	34	31600000	6	6	7	20762
sp|P78371|TCPB_HUMAN	129.7	20	11100000	7	7	7	57488
sp|Q9Y617|SERC_HUMAN	129.65	24	14300000	7	7	8	40423
sp|P02675|FIBB_HUMAN	129.21	18	11500000	8	7	9	55928
sp|O14654|IRS4_HUMAN	128.74	8	11000000	7	7	7	133767
sp|P01023|A2MG_HUMAN	128.7	8	18000000	10	9	11	163290
sp|Q14166|TTL12_HUMAN	128.68	10	14400000	6	6	7	74404
sp|P49588|SYAC_HUMAN	128.51	10	12800000	7	7	7	106810
sp|O15397|IPO8_HUMAN	124.94	5	8310000	5	4	5	119938
sp|Q8N1F7|NUP93_HUMAN	124.91	9	11100000	7	7	7	93488
sp|O43242|PSMD3_HUMAN	124.31	14	10700000	6	6	7	60978
sp|P62826|RAN_HUMAN	122.99	27	23300000	6	6	7	24423
sp|Q15366|PCBP2_HUMAN	122.82	23	29300000	6	4	9	38580
sp|P08865|RSSA_HUMAN	118.91	25	10700000	4	4	6	32854
sp|P08727|K1C19_HUMAN	118.15	13	1980000	8	1	19	44106
sp|O43795|MYO1B_HUMAN	117.54	4	4260000	4	4	4	131985
sp|P07195|LDHB_HUMAN	116.94	22	7020000	7	5	7	36639
sp|P62266|RS23_HUMAN	116.5	24	17800000	4	4	6	15808
sp|P26640|SYVC_HUMAN	116.41	7	8330000	8	6	8	140476
sp|Q15365|PCBP1_HUMAN	116.12	18	9440000	5	3	5	37498
sp|P56192|SYMC_HUMAN	115.67	11	13000000	7	7	8	101116
sp|Q9Y5L0|TNPO3_HUMAN	114.5	8	14300000	7	7	8	104203
sp|O00571|DDX3X_HUMAN	114.42	10	1320000	5	1	6	73244
sp|P62805|H4_HUMAN	114.13	39	10300000	4	4	7	11367
sp|P01871|IGHM_HUMAN	113.31	16	25800000	6	6	7	49440
sp|P26639|SYTC_HUMAN	112.86	10	11600000	7	6	8	83435
sp|P0DOX7|IGK_HUMAN	111.42	41	31000000	6	6	7	23379
sp|Q86Y56|DAAF5_HUMAN	109.86	10	7980000	7	7	7	93521
sp|Q14498|RBM39_HUMAN	109.2	11	8340000	5	5	5	59380
sp|P42677|RS27_HUMAN	108.27	40	5560000	3	1	3	9461
sp|P02679|FIBG_HUMAN	107.61	10	11800000	4	4	7	51512
sp|Q5T750|XP32_HUMAN	107.06	12	14300000	3	3	3	26238
sp|P46782|RS5_HUMAN	106.88	19	19400000	3	3	6	22876
sp|P25705|ATPA_HUMAN	106.72	8	6500000	4	4	5	59751
sp|P62244|RS15A_HUMAN	105.74	28	14700000	4	3	4	14840
sp|Q9Y5V3|MAGD1_HUMAN	105.58	6	3610000	4	3	5	86161
sp|P50991|TCPD_HUMAN	102.27	10	7890000	5	5	6	57924
sp|Q9Y4C2|TCAF1_HUMAN	101.75	6	8490000	5	5	5	102126
sp|P62753|RS6_HUMAN	101.11	17	7780000	4	4	4	28681
sp|P0DOY3|IGLC3_HUMAN	101.08	38	1170000	3	1	5	11266
sp|P0DOY2|IGLC2_HUMAN	101.08	38	1170000	3	1	5	11294
sp|P18621|RL17_HUMAN	100.59	15	9330000	3	3	4	21397
sp|P36542|ATPG_HUMAN	100.57	19	10600000	5	5	5	32996
sp|Q9UM54|MYO6_HUMAN	99.73	5	4110000	5	5	5	149691
sp|P62851|RS25_HUMAN	99.01	30	14700000	4	4	4	13742
sp|P61160|ARP2_HUMAN	98.77	12	9010000	7	5	7	44761
sp|P17987|TCPA_HUMAN	97.95	8	5050000	4	4	4	60344
sp|P32929|CGL_HUMAN	97.13	10	4120000	3	3	4	44508
sp|Q9Y285|SYFA_HUMAN	97.07	10	7550000	3	3	3	57564
sp|Q13838|DX39B_HUMAN	94.33	12	4300000	3	3	3	48991
sp|O00148|DX39A_HUMAN	94.33	12	4300000	3	3	3	49130
sp|O43776|SYNC_HUMAN	93.33	6	9430000	3	3	4	62943
sp|Q92973|TNPO1_HUMAN	93.13	6	7090000	5	5	6	102355
sp|P26373|RL13_HUMAN	92.38	14	8960000	3	2	3	24261
sp|P69905|HBA_HUMAN	92.27	23	9630000	3	3	3	15258
sp|P01009|A1AT_HUMAN	91.65	11	7890000	5	5	5	46737
sp|O00303|EIF3F_HUMAN	91.63	6	3350000	2	2	2	37564
sp|Q9BU76|MMTA2_HUMAN	89.95	12	4990000	3	3	4	29412
sp|Q7L5N1|CSN6_HUMAN	89.91	17	5230000	4	4	5	36163
sp|P67775|PP2AA_HUMAN	89.24	15	11600000	3	3	4	35594
sp|P62714|PP2AB_HUMAN	89.24	15	11600000	3	3	4	35575
sp|P02671|FIBA_HUMAN	89.09	4	4060000	3	3	4	94973
sp|O43592|XPOT_HUMAN	88.77	3	2210000	3	2	3	109964
sp|P01772|HV333_HUMAN	87.97	32	22400000	4	1	6	13074
sp|P01768|HV330_HUMAN	87.97	32	22400000	4	1	6	12947
sp|P0DP03|HVC05_HUMAN	87.97	32	22400000	4	1	6	12947
sp|P62241|RS8_HUMAN	87.87	19	9750000	3	3	4	24205
sp|P00338|LDHA_HUMAN	87.71	11	1880000	4	2	4	36689
sp|Q00325|MPCP_HUMAN	87.53	11	21000000	5	5	5	40095
sp|P60228|EIF3E_HUMAN	86.81	9	4980000	3	3	4	52221
sp|P62913|RL11_HUMAN	86.65	19	5160000	3	3	3	20252
sp|Q15042|RB3GP_HUMAN	86.44	4	4390000	3	3	3	110524
sp|P28340|DPOD1_HUMAN	86.35	4	2850000	4	3	4	123631
sp|Q15437|SC23B_HUMAN	85.04	8	9490000	5	5	5	86479
sp|Q15233|NONO_HUMAN	84.49	9	4690000	4	4	4	54232
sp|P19474|RO52_HUMAN	84.18	6	162000000	3	3	3	54170
sp|P46778|RL21_HUMAN	83.83	20	10800000	3	3	5	18565
sp|Q9H4A4|AMPB_HUMAN	82.71	6	7750000	3	3	3	72596
sp|O60684|IMA7_HUMAN	81.67	7	5380000	3	3	3	60030
sp|P40227|TCPZ_HUMAN	81.49	8	1700000	3	3	3	58024
sp|P62273|RS29_HUMAN	81.1	46	16700000	3	3	6	6677
sp|P25789|PSA4_HUMAN	80.77	7	5950000	2	2	2	29484
sp|P12277|KCRB_HUMAN	80.67	13	12600000	3	2	3	42644
sp|Q9Y383|LC7L2_HUMAN	80.24	13	5910000	4	4	4	46514
sp|P45974|UBP5_HUMAN	79.23	4	2630000	3	3	3	95786
sp|P46776|RL27A_HUMAN	78.24	13	14400000	2	2	2	16561
sp|P15924|DESP_HUMAN	77.97	1	2970000	3	3	3	331774
sp|Q9H2M9|RBGPR_HUMAN	77.63	2	1810000	3	3	3	155984
sp|Q96GD4|AURKB_HUMAN	77.41	7	2560000	2	1	3	39311
sp|P55884|EIF3B_HUMAN	77.26	5	3360000	3	3	3	92482
sp|Q7L1Q6|BZW1_HUMAN	76.94	8	4640000	4	4	4	48043
sp|P27361|MK03_HUMAN	76.35	8	741000	3	1	3	43136
sp|P14868|SYDC_HUMAN	76.3	8	5330000	4	4	4	57136
sp|P57678|GEMI4_HUMAN	75.49	2	4130000	2	2	2	120037
sp|P11802|CDK4_HUMAN	74.9	7	1440000	2	1	2	33730
sp|Q16539|MK14_HUMAN	74.73	7	1690000	3	2	3	41293
sp|P05109|S10A8_HUMAN	74.31	31	12400000	3	3	3	10835
sp|Q92616|GCN1_HUMAN	74.17	2	1390000	4	3	5	292756
sp|A0A0B4J1V0|HV315_HUMAN	73.79	29	3390000	5	1	7	12926
sp|Q00839|HNRPU_HUMAN	72.72	7	19000000	4	4	5	90585
sp|O14980|XPO1_HUMAN	72.34	5	9190000	3	3	3	123386
sp|Q9BTE3|MCMBP_HUMAN	71.36	3	1800000	2	2	2	72980
sp|P39023|RL3_HUMAN	71.22	8	4320000	4	4	4	46109
sp|P60660|MYL6_HUMAN	71.2	20	2500000	3	3	3	16930
sp|P83731|RL24_HUMAN	70.36	10	4710000	2	2	2	17779
sp|P38606|VATA_HUMAN	69.94	5	3930000	3	3	3	68304
sp|P55060|XPO2_HUMAN	69.81	2	3870000	2	2	2	110417
sp|P22531|SPR2E_HUMAN	69.8	31	6380000	2	2	3	7855
sp|P22532|SPR2D_HUMAN	69.8	31	6380000	2	2	3	7905
sp|P35326|SPR2A_HUMAN	69.8	31	6380000	2	2	3	7965
sp|P35325|SPR2B_HUMAN	69.8	31	6380000	2	2	3	7975
sp|Q9BYE4|SPR2G_HUMAN	69.8	30	6380000	2	2	3	8158
sp|Q9UJX3|APC7_HUMAN	69.79	7	1410000	3	3	3	66856
sp|P11055|MYH3_HUMAN	69.68	1	1770000	2	1	4	223903
sp|Q71DI3|H32_HUMAN	69.3	17	8970000	3	3	3	15388
sp|P84243|H33_HUMAN	69.3	17	8970000	3	3	3	15328
sp|Q16695|H31T_HUMAN	69.3	17	8970000	3	3	3	15508
sp|P68431|H31_HUMAN	69.3	17	8970000	3	3	3	15404
sp|P19623|SPEE_HUMAN	69.05	15	6360000	3	3	3	33825
sp|Q9H9B4|SFXN1_HUMAN	68.72	9	3500000	3	2	3	35619
sp|Q15393|SF3B3_HUMAN	68.66	3	4280000	3	3	4	135577
sp|Q5D862|FILA2_HUMAN	67.7	0	5200000	1	1	1	248072
sp|P42766|RL35_HUMAN	67.6	15	6420000	2	2	2	14551
sp|Q07020|RL18_HUMAN	67.55	12	1970000	2	2	2	21634
sp|Q9P2R3|ANFY1_HUMAN	67.44	2	2210000	2	2	2	128399
sp|O00743|PPP6_HUMAN	67.42	8	2930000	2	2	2	35144
sp|A0A0A0MS14|HV145_HUMAN	67.37	9	502000000	1	1	8	13508
sp|O14965|AURKA_HUMAN	66.1	6	684000	2	1	2	45809
sp|P55795|HNRH2_HUMAN	66.04	7	3280000	3	3	3	49264
sp|P41252|SYIC_HUMAN	65.3	3	4090000	3	3	3	144498
sp|P18124|RL7_HUMAN	64.99	15	3030000	3	3	3	29226
sp|O00487|PSDE_HUMAN	64.88	9	2860000	2	2	2	34577
sp|Q9Y262|EIF3L_HUMAN	64.44	3	3640000	2	2	2	66727
sp|P46939|UTRO_HUMAN	64.42	0	157000000	4	1	12	394467
sp|P05023|AT1A1_HUMAN	64.39	2	8370000	2	2	2	112896
sp|Q13263|TIF1B_HUMAN	64.37	2	4090000	1	1	1	88550
sp|P12532|KCRU_HUMAN	64.31	5	1930000	3	1	3	47037
sp|P40429|RL13A_HUMAN	63.87	13	6130000	3	3	3	23577
sp|P0C0L5|CO4B_HUMAN	63.12	2	2110000	3	3	3	192750
sp|P0C0L4|CO4A_HUMAN	63.12	2	2110000	3	3	3	192784
sp|P62906|RL10A_HUMAN	62.76	10	1460000	3	2	5	24831
sp|Q99623|PHB2_HUMAN	62.47	6	2290000	2	1	3	33296
sp|P10412|H14_HUMAN	62.34	5	2260000	1	1	1	21865
sp|Q02413|DSG1_HUMAN	61.92	1	2090000	2	1	2	113748
sp|Q9Y5Q9|TF3C3_HUMAN	61.84	3	1450000	2	2	2	101272
sp|P49589|SYCC_HUMAN	61.66	3	1850000	2	2	2	85473
sp|Q9NPQ8|RIC8A_HUMAN	61.39	7	3810000	3	3	3	59710
sp|Q16531|DDB1_HUMAN	61.02	1	622000	1	1	1	126968
sp|P84098|RL19_HUMAN	60.95	17	8630000	3	3	3	23466
sp|Q9NTJ3|SMC4_HUMAN	60.54	2	2950000	3	3	3	147182
sp|P14923|PLAK_HUMAN	60.45	2	906000	2	1	2	81745
sp|P53007|TXTP_HUMAN	60.42	5	2600000	2	2	2	34013
sp|P02790|HEMO_HUMAN	59.84	7	3790000	2	2	2	51676
sp|P06702|S10A9_HUMAN	58.67	31	6060000	3	3	3	13242
sp|P01780|HV307_HUMAN	58.56	30	385000	4	1	5	12943
sp|Q9Y4P1|ATG4B_HUMAN	58.3	3	1400000	1	1	1	44294
sp|P53611|PGTB2_HUMAN	58.2	3	1410000	1	1	1	36924
sp|P62847|RS24_HUMAN	57.87	11	2210000	1	1	1	15423
sp|O43683|BUB1_HUMAN	57.74	3	2320000	2	2	2	122375
sp|Q9BV20|MTNA_HUMAN	56.75	7	1570000	2	2	2	39150
sp|P52907|CAZA1_HUMAN	56.5	10	1320000	2	1	2	32923
sp|Q13283|G3BP1_HUMAN	55.22	2	621000	1	1	1	52164
sp|O43264|ZW10_HUMAN	55.14	3	3670000	2	2	2	88830
sp|P28482|MK01_HUMAN	55.02	5	1720000	2	1	2	41390
sp|O75964|ATP5L_HUMAN	54.97	20	763000	3	1	3	11428
sp|P57088|TMM33_HUMAN	54.84	7	2770000	2	1	2	27978
sp|P17812|PYRG1_HUMAN	53.67	2	1610000	1	1	1	66690
sp|P63173|RL38_HUMAN	53.39	19	4050000	1	1	1	8218
sp|Q92598|HS105_HUMAN	53.12	2	1630000	1	1	1	96865
sp|O95757|HS74L_HUMAN	53.12	2	1630000	1	1	1	94512
sp|P34932|HSP74_HUMAN	53.12	2	1630000	1	1	1	94331
sp|Q9H4H8|FA83D_HUMAN	53.09	3	2410000	2	2	2	64425
sp|P63104|1433Z_HUMAN	52.72	7	2810000	2	2	2	27745
sp|Q9NWB6|ARGL1_HUMAN	52.67	6	2800000	2	2	2	33216
sp|Q13257|MD2L1_HUMAN	52.23	4	1910000	1	1	1	23510
sp|Q8TC07|TBC15_HUMAN	51.66	3	1810000	2	2	2	79491
sp|O95394|AGM1_HUMAN	51.34	4	2390000	2	2	2	59852
sp|P49591|SYSC_HUMAN	50.87	4	2580000	2	2	2	58777
sp|P30520|PURA2_HUMAN	50.68	3	2730000	1	1	1	50097
sp|P46781|RS9_HUMAN	50.36	9	4690000	2	2	2	22591
sp|P0DN79|CBSL_HUMAN	50.28	5	1990000	2	2	2	60587
sp|P04843|RPN1_HUMAN	50.1	4	2720000	2	2	2	68569
sp|P0C0S5|H2AZ_HUMAN	49.42	7	4000000	1	1	1	13553
sp|Q99878|H2A1J_HUMAN	49.42	7	4000000	1	1	1	13936
sp|Q71UI9|H2AV_HUMAN	49.42	7	4000000	1	1	1	13509
sp|Q96KK5|H2A1H_HUMAN	49.42	7	4000000	1	1	1	13906
sp|Q16777|H2A2C_HUMAN	49.42	7	4000000	1	1	1	13988
sp|Q9BTM1|H2AJ_HUMAN	49.42	7	4000000	1	1	1	14019
sp|P04908|H2A1B_HUMAN	49.42	7	4000000	1	1	1	14135
sp|P0C0S8|H2A1_HUMAN	49.42	7	4000000	1	1	1	14091
sp|Q6FI13|H2A2A_HUMAN	49.42	7	4000000	1	1	1	14095
sp|Q7L7L0|H2A3_HUMAN	49.42	7	4000000	1	1	1	14121
sp|P20671|H2A1D_HUMAN	49.42	7	4000000	1	1	1	14107
sp|Q93077|H2A1C_HUMAN	49.42	7	4000000	1	1	1	14105
sp|Q96QV6|H2A1A_HUMAN	49.42	7	4000000	1	1	1	14233
sp|P16104|H2AX_HUMAN	49.42	6	4000000	1	1	1	15145
sp|A0A0C4DH33|HV124_HUMAN	49.41	10	2490000	1	1	1	12824
sp|A0A0C4DH29|HV103_HUMAN	49.41	10	2490000	1	1	1	13008
sp|P0DP01|HV108_HUMAN	49.41	10	2490000	1	1	1	12992
sp|A0A0C4DH31|HV118_HUMAN	49.41	10	2490000	1	1	1	12820
sp|P01743|HV146_HUMAN	49.41	10	2490000	1	1	1	12933
sp|P23083|HV102_HUMAN	49.41	10	2490000	1	1	1	13085
sp|A0A0B4J2H0|HV69D_HUMAN	49.41	10	2490000	1	1	1	12660
sp|P01742|HV169_HUMAN	49.41	10	2490000	1	1	1	12659
sp|P62263|RS14_HUMAN	49.17	7	3240000	1	1	1	16273
sp|Q7L5D6|GET4_HUMAN	49.08	4	1370000	1	1	1	36504
sp|P01762|HV311_HUMAN	48.8	13	1270000	3	1	4	12909
sp|Q02978|M2OM_HUMAN	48.7	7	1840000	2	2	2	34062
sp|P62277|RS13_HUMAN	48.54	7	3160000	1	1	1	17222
sp|P53618|COPB_HUMAN	48.2	4	2210000	2	2	2	107142
sp|Q9P2J5|SYLC_HUMAN	48.15	2	505000	3	1	4	134466
sp|O14744|ANM5_HUMAN	47.93	1	476000	1	1	1	72684
sp|P16615|AT2A2_HUMAN	47.66	2	12700000	2	2	2	114757
sp|P35321|SPR1A_HUMAN	47.61	9	2310000	1	1	1	9877
sp|P22528|SPR1B_HUMAN	47.61	9	2310000	1	1	1	9888
sp|Q03181|PPARD_HUMAN	47.01	2	791000	2	1	3	49903
sp|P50395|GDIB_HUMAN	46.84	4	2880000	2	2	2	50663
sp|P31150|GDIA_HUMAN	46.84	4	2880000	2	2	2	50583
sp|Q96EK5|KBP_HUMAN	46.77	3	2740000	2	2	3	71814
sp|Q6PJG6|BRAT1_HUMAN	46.59	3	1780000	2	2	2	88119
sp|O75477|ERLN1_HUMAN	46.4	3	1520000	1	1	1	39171
sp|O94905|ERLN2_HUMAN	46.4	4	1520000	1	1	1	37840
sp|Q99956|DUS9_HUMAN	46.39	3	1260000	2	2	2	41868
sp|P62854|RS26_HUMAN	46.37	21	5260000	2	2	2	13015
sp|Q5JNZ5|RS26L_HUMAN	46.37	21	5260000	2	2	2	13002
sp|Q9UQE7|SMC3_HUMAN	46.32	1	639000	1	1	1	141541
sp|Q9UKF6|CPSF3_HUMAN	46.22	1	391000	1	1	1	77486
sp|P47897|SYQ_HUMAN	46.09	3	2420000	2	2	2	87799
sp|Q16576|RBBP7_HUMAN	45.01	6	1520000	2	2	2	47820
sp|P61513|RL37A_HUMAN	44.98	9	1950000	1	1	1	10275
sp|A6NKH3|RL37L_HUMAN	44.98	9	1950000	1	1	1	10583
sp|P62910|RL32_HUMAN	44.89	15	2990000	2	2	3	15860
sp|P62891|RL39_HUMAN	44.79	20	30600000	1	1	2	6407
sp|Q59GN2|R39L5_HUMAN	44.79	20	30600000	1	1	2	6323
sp|P35998|PRS7_HUMAN	44.5	6	1250000	2	2	2	48634
sp|Q9UJS0|CMC2_HUMAN	44.48	6	2560000	3	3	3	74176
sp|P38646|GRP75_HUMAN	44.46	2	757000	1	1	1	73681
sp|Q13200|PSMD2_HUMAN	44.11	2	1430000	1	1	1	100200
sp|Q8N5F7|NKAP_HUMAN	43.54	2	1790000	1	1	1	47138
sp|Q9BT78|CSN4_HUMAN	43.18	2	692000	1	1	1	46269
sp|O75628|REM1_HUMAN	43.09	5	0	2	1	2	32947
sp|Q14683|SMC1A_HUMAN	42.91	2	1680000	2	2	2	143233
sp|O15160|RPAC1_HUMAN	42.83	3	221000	1	1	1	39250
sp|P41229|KDM5C_HUMAN	42.27	1	1380000	1	1	1	175719
sp|Q96ER3|SAAL1_HUMAN	42.07	2	1930000	1	1	1	53558
sp|O00567|NOP56_HUMAN	41.8	4	1720000	2	2	2	66050
sp|Q14152|EIF3A_HUMAN	41.74	1	813000	1	1	1	166569
sp|Q6ZVX7|FBX50_HUMAN	41.37	4	418000	1	1	1	30847
sp|Q15386|UBE3C_HUMAN	41.34	1	350000	2	1	2	123923
sp|Q5SRE5|NU188_HUMAN	41.31	1	221000	2	2	2	196041
sp|Q92621|NU205_HUMAN	41.25	1	615000	1	1	1	227919
sp|P57740|NU107_HUMAN	40.87	2	627000	1	1	1	106374
sp|Q9UHI6|DDX20_HUMAN	40.71	1	1270000	1	1	1	92241
sp|P61247|RS3A_HUMAN	40.08	3	2340000	1	1	1	29945
sp|P52732|KIF11_HUMAN	39.63	1	5130000	1	1	1	119159
sp|Q15436|SC23A_HUMAN	39.36	2	1960000	1	1	1	86161
sp|Q9NZ01|TECR_HUMAN	38.71	3	7850000	1	1	1	36034
sp|Q9NRH3|TBG2_HUMAN	37.96	2	989000	1	1	1	51092
sp|P23258|TBG1_HUMAN	37.96	2	989000	1	1	1	51170
sp|Q53LP3|SWAHC_HUMAN	37.88	4	5450000	1	1	1	55672
sp|O14893|GEMI2_HUMAN	37.86	5	200000	1	1	1	31585
sp|Q9NRN7|ADPPT_HUMAN	37.84	5	1530000	1	1	1	35776
sp|Q5FVE4|ACBG2_HUMAN	37.01	1	1810000	1	1	1	74354
sp|Q92618|ZN516_HUMAN	36.53	1	9180000	1	1	1	124289
sp|Q7KZF4|SND1_HUMAN	36.19	1	453000	1	1	1	101997
sp|Q4ZHG4|FNDC1_HUMAN	35.6	2	2230000	2	1	2	205557
sp|Q2NKJ3|CTC1_HUMAN	35.07	1	0	1	1	3	134608
sp|P51784|UBP11_HUMAN	34.94	1	708000	1	1	1	109817
sp|Q13835|PKP1_HUMAN	34.49	1	246000	1	1	1	82861
sp|P12107|COBA1_HUMAN	34.31	0	4570000	1	1	1	181064
sp|P30876|RPB2_HUMAN	34.2	1	1110000	1	1	1	133896
sp|P49721|PSB2_HUMAN	33.93	5	1110000	1	1	1	22836
sp|P0CZ25|D10OS_HUMAN	33.56	5	999000	1	1	1	17537
sp|O75153|CLU_HUMAN	33.03	1	622000	1	1	1	146669
sp|Q96AY4|TTC28_HUMAN	32.69	1	14200000	2	1	2	270882
sp|P18077|RL35A_HUMAN	32.65	6	217000	1	1	1	12538
sp|Q5TBA9|FRY_HUMAN	31.87	0	2620000	2	1	2	338875
sp|P40616|ARL1_HUMAN	31.51	3	941000	1	1	1	20418
sp|P23526|SAHH_HUMAN	30.99	3	695000	1	1	1	47716
sp|P43146|DCC_HUMAN	30.62	1	2620000	1	1	1	158456
sp|Q96JG9|ZN469_HUMAN	30.61	0	309000	1	1	1	410207
sp|A6NMB1|SIG16_HUMAN	30.41	1	1450000	1	1	1	52992
sp|Q9P035|HACD3_HUMAN	30.25	2	884000	1	1	1	43160
sp|P50748|KNTC1_HUMAN	30.22	1	58800000	1	1	1	250746
sp|P09669|COX6C_HUMAN	30.21	11	600000	1	1	1	8781
sp|P33778|H2B1B_HUMAN	29.98	7	7460000	1	1	1	13950
sp|O60814|H2B1K_HUMAN	29.98	7	7460000	1	1	1	13890
sp|P62807|H2B1C_HUMAN	29.98	7	7460000	1	1	1	13906
sp|Q99879|H2B1M_HUMAN	29.98	7	7460000	1	1	1	13989
sp|Q93079|H2B1H_HUMAN	29.98	7	7460000	1	1	1	13892
sp|P06899|H2B1J_HUMAN	29.98	7	7460000	1	1	1	13904
sp|P58876|H2B1D_HUMAN	29.98	7	7460000	1	1	1	13936
sp|P23527|H2B1O_HUMAN	29.98	7	7460000	1	1	1	13906
sp|P57053|H2BFS_HUMAN	29.98	7	7460000	1	1	1	13944
sp|Q5QNW6|H2B2F_HUMAN	29.98	7	7460000	1	1	1	13920
sp|Q99880|H2B1L_HUMAN	29.98	7	7460000	1	1	1	13952
sp|Q8N257|H2B3B_HUMAN	29.98	7	7460000	1	1	1	13908
sp|Q16778|H2B2E_HUMAN	29.98	7	7460000	1	1	1	13920
sp|Q99877|H2B1N_HUMAN	29.98	7	7460000	1	1	1	13922
sp|Q96A08|H2B1A_HUMAN	29.98	7	7460000	1	1	1	14167
sp|Q8WVM8|SCFD1_HUMAN	29.89	3	1000000	1	1	1	72380
sp|P00403|COX2_HUMAN	29.89	3	1350000	1	1	1	25565
sp|P07355|ANXA2_HUMAN	29.74	3	478000	1	1	1	38604
sp|P06737|PYGL_HUMAN	28.87	1	688000	1	1	1	97149
sp|P11217|PYGM_HUMAN	28.87	1	688000	1	1	1	97092
sp|P11216|PYGB_HUMAN	28.87	1	688000	1	1	1	96696
sp|Q99832|TCPH_HUMAN	28.8	5	515000	1	1	1	59367
sp|Q2VIR3|IF2GL_HUMAN	28.53	3	763000	1	1	1	51229
sp|P41091|IF2G_HUMAN	28.53	3	763000	1	1	1	51110
sp|P0DMV1|CT458_HUMAN	27.42	3	5960000	1	1	1	21363
sp|Q96D09|GASP2_HUMAN	26.83	1	701000	1	1	1	93773
sp|Q6ZVN8|RGMC_HUMAN	26.47	3	0	1	1	1	45080
sp|O75592|MYCB2_HUMAN	26.35	0	891000	1	1	1	513643
sp|Q9BQ70|TCF25_HUMAN	25.93	1	882000	1	1	1	76667
sp|Q08211|DHX9_HUMAN	25.5	1	0	1	1	1	140958
sp|Q9NS69|TOM22_HUMAN	25.31	8	1450000	1	1	1	15522
sp|Q7Z745|MRO2B_HUMAN	25.02	1	3000000	1	1	1	180780
sp|Q99460|PSMD1_HUMAN	24.82	1	532000	1	1	1	105836
sp|Q92900|RENT1_HUMAN	24.66	1	644000000	1	1	1	124345
sp|Q13620|CUL4B_HUMAN	24.63	1	1250000	1	1	1	103982
sp|Q9NZT1|CALL5_HUMAN	24.41	5	716000	1	1	1	15893
sp|Q9HCF6|TRPM3_HUMAN	24.35	1	9230000	1	1	1	197570
sp|Q9Y5B6|PAXB1_HUMAN	24.21	2	1450000	1	1	1	104804
sp|Q9NQV6|PRD10_HUMAN	24.12	1	29200000	1	1	1	130136
sp|P49411|EFTU_HUMAN	23.9	2	513000	1	1	1	49542
sp|Q12979|ABR_HUMAN	23.49	1	518000	1	1	1	97598
sp|Q6ZU69|F205A_HUMAN	23.13	1	24700000	1	1	1	148095
sp|Q14671|PUM1_HUMAN	22.9	1	697000	1	1	1	126473
sp|Q93070|NAR4_HUMAN	22.8	2	1720000	1	1	1	35878
sp|Q86YA3|ZGRF1_HUMAN	22.63	0	2200000	1	1	1	236599
sp|Q9BRP1|PDD2L_HUMAN	22.47	3	830000	1	1	1	39417
sp|P08709|FA7_HUMAN	21.96	1	0	1	1	1	51594
sp|P30153|2AAA_HUMAN	21.76	1	1010000	1	1	1	65309
sp|Q96MT7|CFA44_HUMAN	21.56	1	13200000	1	1	2	213864
sp|P11047|LAMC1_HUMAN	21.4	1	6600000	1	1	1	177602
sp|Q9BQC3|DPH2_HUMAN	21.33	2	345000	1	1	1	52083
sp|Q15645|PCH2_HUMAN	21.21	2	472000	1	1	1	48551
sp|Q9HCG8|CWC22_HUMAN	21.2	3	2670000	1	1	1	105466
sp|Q5TIA1|MEI1_HUMAN	21.05	2	2930000	1	1	1	141161
sp|Q9ULT8|HECD1_HUMAN	21.04	0	201000	1	1	1	289383
sp|O60231|DHX16_HUMAN	20.92	1	968000	1	1	1	119263
sp|Q14562|DHX8_HUMAN	20.92	1	968000	1	1	1	139314
sp|P55786|PSA_HUMAN	20.78	1	168000	1	1	1	103276
sp|A6NEC2|PSAL_HUMAN	20.78	2	168000	1	1	1	53747
sp|P23471|PTPRZ_HUMAN	20.73	0	23600000	1	1	1	254585
sp|Q7LBC6|KDM3B_HUMAN	20.55	1	10300000	1	1	1	191580
sp|Q14315|FLNC_HUMAN	20.53	0	920000	1	1	1	291020
sp|Q96Q15|SMG1_HUMAN	20.3	0	36900000	1	1	1	410501
sp|Q8IUH3|RBM45_HUMAN	20.23	1	9840000	1	1	1	53503
sp|O75146|HIP1R_HUMAN	20.15	1	1240000	1	1	1	119388
sp|Q14566|MCM6_HUMAN	20.08	1	14800000	1	1	1	92889

## Sheet: PP1α alone
LC-MS/MS analysis for anti-Flag-PP1α immunoprecipitate of HEK293T cells transfected with Flag-PP1α alone (Related to Fig. 6A-C)
Protein FDR Confidence	Accession	Description	Coverage	# Peptides	# PSMs	# Unique Peptides	# AAs	MW [kDa]	calc. pI	Area: F1: Sample	Gene ID	Score Sequest HT
High	P35579	Myosin-9 OS=Homo sapiens OX=9606 GN=MYH9 PE=1 SV=4	64.2857	150	266	124	1960	226.392	5.6	3700000000	MYH9	1015.99
High	P35580	Myosin-10 OS=Homo sapiens OX=9606 GN=MYH10 PE=1 SV=3	61.1842	148	238	123	1976	228.858	5.54	1800000000	MYH10	892.877
High	Q5UIP0	Telomere-associated protein RIF1 OS=Homo sapiens OX=9606 GN=RIF1 PE=1 SV=2	42.0712	92	124	92	2472	274.294	5.52	1000000000	RIF1	440.416
High	Q7Z406	Myosin-14 OS=Homo sapiens OX=9606 GN=MYH14 PE=1 SV=2	41.4035	81	109	66	1995	227.732	5.6	430000000	MYH14	394.649
High	P04264	Keratin, type II cytoskeletal 1 OS=Homo sapiens OX=9606 GN=KRT1 PE=1 SV=6	62.1118	50	140	43	644	65.999	8.12	8900000000	KRT1	484.242
High	P35527	Keratin, type I cytoskeletal 9 OS=Homo sapiens OX=9606 GN=KRT9 PE=1 SV=3	54.2536	32	90	31	623	62.027	5.24	4300000000	KRT9	324.979
High	P35908	Keratin, type II cytoskeletal 2 epidermal OS=Homo sapiens OX=9606 GN=KRT2 PE=1 SV=2	68.5446	50	103	38	639	65.393	8	4100000000	KRT2	327.716
High	P60709	Actin, cytoplasmic 1 OS=Homo sapiens OX=9606 GN=ACTB PE=1 SV=1	75.7333	33	126	12	375	41.71	5.48	13000000000	ACTB	412.043
High	Q9UM54	Unconventional myosin-VI OS=Homo sapiens OX=9606 GN=MYO6 PE=1 SV=4	40.8037	45	58	45	1294	149.596	8.53	420000000	MYO6	190.02
High	P13645	Keratin, type I cytoskeletal 10 OS=Homo sapiens OX=9606 GN=KRT10 PE=1 SV=6	57.7055	34	97	30	584	58.792	5.21	8100000000	KRT10	309.642
High	Q08211	ATP-dependent RNA helicase A OS=Homo sapiens OX=9606 GN=DHX9 PE=1 SV=4	34.5669	37	44	37	1270	140.869	6.84	640000000	DHX9	151.308
High	P08670	Vimentin OS=Homo sapiens OX=9606 GN=VIM PE=1 SV=4	60.0858	30	38	28	466	53.619	5.12	760000000	VIM	134.58
High	P13647	Keratin, type II cytoskeletal 5 OS=Homo sapiens OX=9606 GN=KRT5 PE=1 SV=3	46.9492	38	58	21	590	62.34	7.74	480000000	KRT5	159.952
High	P43243	Matrin-3 OS=Homo sapiens OX=9606 GN=MATR3 PE=1 SV=2	34.3566	29	42	29	847	94.565	6.25	640000000	MATR3	132.704
High	O43795	Unconventional myosin-Ib OS=Homo sapiens OX=9606 GN=MYO1B PE=1 SV=3	32.5704	33	40	33	1136	131.902	9.38	250000000	MYO1B	118.238
High	P68032	Actin, alpha cardiac muscle 1 OS=Homo sapiens OX=9606 GN=ACTC1 PE=1 SV=1	41.1141	22	85	3	377	41.992	5.39	1700000000	ACTC1	229.906
High	P52272	Heterogeneous nuclear ribonucleoprotein M OS=Homo sapiens OX=9606 GN=HNRNPM PE=1 SV=3	52.1918	35	50	35	730	77.464	8.7	840000000	HNRNPM	146.651
High	P02533	Keratin, type I cytoskeletal 14 OS=Homo sapiens OX=9606 GN=KRT14 PE=1 SV=4	59.1102	27	45	9	472	51.529	5.16	330000000	KRT14	138.835
High	Q16643	Drebrin OS=Homo sapiens OX=9606 GN=DBN1 PE=1 SV=4	43.4515	23	32	23	649	71.385	4.45	730000000	DBN1	119.362
High	P08779	Keratin, type I cytoskeletal 16 OS=Homo sapiens OX=9606 GN=KRT16 PE=1 SV=4	50.74	25	42	13	473	51.236	5.05	330000000	KRT16	130.647
High	Q4VCS5	Angiomotin OS=Homo sapiens OX=9606 GN=AMOT PE=1 SV=1	34.2251	32	36	32	1084	118.013	7.64	390000000	AMOT	112.003
High	P02538	Keratin, type II cytoskeletal 6A OS=Homo sapiens OX=9606 GN=KRT6A PE=1 SV=3	54.2553	34	50	4	564	60.008	8	200000000	KRT6A	131.346
High	P62136	Serine/threonine-protein phosphatase PP1-alpha catalytic subunit OS=Homo sapiens OX=9606 GN=PPP1CA PE=1 SV=1	66.6667	23	38	5	330	37.488	6.33	3600000000	PPP1CA	120.842
High	P04259	Keratin, type II cytoskeletal 6B OS=Homo sapiens OX=9606 GN=KRT6B PE=1 SV=5	49.1135	30	52	1	564	60.03	8	52000000	KRT6B	130.931
High	O00159	Unconventional myosin-Ic OS=Homo sapiens OX=9606 GN=MYO1C PE=1 SV=4	31.8909	31	33	31	1063	121.606	9.41	260000000	MYO1C	98.5988
High	O94832	Unconventional myosin-Id OS=Homo sapiens OX=9606 GN=MYO1D PE=1 SV=2	31.1133	30	33	30	1006	116.129	9.39	180000000	MYO1D	96.0726
High	Q71U36	Tubulin alpha-1A chain OS=Homo sapiens OX=9606 GN=TUBA1A PE=1 SV=1	45.2328	17	26	2	451	50.104	5.06	100000000	TUBA1A	89.61
High	P36873	Serine/threonine-protein phosphatase PP1-gamma catalytic subunit OS=Homo sapiens OX=9606 GN=PPP1CC PE=1 SV=1	53.5604	19	31	1	323	36.96	6.54	59000000	PPP1CC	95.4566
High	Q9UQ35	Serine/arginine repetitive matrix protein 2 OS=Homo sapiens OX=9606 GN=SRRM2 PE=1 SV=2	11.3009	22	25	22	2752	299.438	12.06	96000000	SRRM2	85.0521
High	O75643	U5 small nuclear ribonucleoprotein 200 kDa helicase OS=Homo sapiens OX=9606 GN=SNRNP200 PE=1 SV=2	11.47	18	21	18	2136	244.353	6.06	53000000	SNRNP200	68.9323
High	Q9BQE3	Tubulin alpha-1C chain OS=Homo sapiens OX=9606 GN=TUBA1C PE=1 SV=1	41.6481	16	23	1	449	49.863	5.1	32000000	TUBA1C	77.196
High	P07437	Tubulin beta chain OS=Homo sapiens OX=9606 GN=TUBB PE=1 SV=2	42.7928	15	21	3	444	49.639	4.89	240000000	TUBB	73.4467
High	P62979	Ubiquitin-40S ribosomal protein S27a OS=Homo sapiens OX=9606 GN=RPS27A PE=1 SV=2	56.4103	11	28	11	156	17.953	9.64	1600000000	RPS27A	92.2863
High	Q00839	Heterogeneous nuclear ribonucleoprotein U OS=Homo sapiens OX=9606 GN=HNRNPU PE=1 SV=6	21.4545	17	20	17	825	90.528	6	230000000	HNRNPU	53.1797
High	Q92614	Unconventional myosin-XVIIIa OS=Homo sapiens OX=9606 GN=MYO18A PE=1 SV=3	9.93184	15	17	15	2054	232.971	6.3	61000000	MYO18A	53.8772
High	P0DMV9	Heat shock 70 kDa protein 1B OS=Homo sapiens OX=9606 GN=HSPA1B PE=1 SV=1	32.4493	20	23	17	641	70.009	5.66	220000000	HSPA1B; HSPA1A	60.7609
High	P07910	Heterogeneous nuclear ribonucleoproteins C1/C2 OS=Homo sapiens OX=9606 GN=HNRNPC PE=1 SV=4	33.3333	15	30	15	306	33.65	5.08	3800000000	HNRNPC	90.1565
High	Q9UHB6	LIM domain and actin-binding protein 1 OS=Homo sapiens OX=9606 GN=LIMA1 PE=1 SV=1	32.8063	19	21	19	759	85.173	6.84	110000000	LIMA1	54.3333
High	Q9NYL9	Tropomodulin-3 OS=Homo sapiens OX=9606 GN=TMOD3 PE=1 SV=1	46.0227	12	14	12	352	39.57	5.19	100000000	TMOD3	48.6798
High	P68371	Tubulin beta-4B chain OS=Homo sapiens OX=9606 GN=TUBB4B PE=1 SV=1	33.2584	13	18	2	445	49.799	4.89	130000000	TUBB4B	60.6219
High	P15924	Desmoplakin OS=Homo sapiens OX=9606 GN=DSP PE=1 SV=3	8.01115	19	20	19	2871	331.569	6.81	56000000	DSP	49.6186
High	P11142	Heat shock cognate 71 kDa protein OS=Homo sapiens OX=9606 GN=HSPA8 PE=1 SV=1	33.2817	19	20	15	646	70.854	5.52	180000000	HSPA8	61.9426
High	A5A3E0	POTE ankyrin domain family member F OS=Homo sapiens OX=9606 GN=POTEF PE=1 SV=2	8.27907	9	28	1	1075	121.367	6.2		POTEF	73.8612
High	Q13885	Tubulin beta-2A chain OS=Homo sapiens OX=9606 GN=TUBB2A PE=1 SV=1	29.8876	12	17	1	445	49.875	4.89	4800000	TUBB2A	57.9957
High	Q9Y4I1	Unconventional myosin-Va OS=Homo sapiens OX=9606 GN=MYO5A PE=1 SV=2	11.159	20	21	15	1855	215.269	8.48	73000000	MYO5A	45.835
High	P08238	Heat shock protein HSP 90-beta OS=Homo sapiens OX=9606 GN=HSP90AB1 PE=1 SV=4	21.9613	13	14	7	724	83.212	5.03	67000000	HSP90AB1	41.7612
High	Q9P0K7	Ankycorbin OS=Homo sapiens OX=9606 GN=RAI14 PE=1 SV=2	17.9592	13	13	13	980	109.973	6.21	47000000	RAI14	41.9824
High	P05787	Keratin, type II cytoskeletal 8 OS=Homo sapiens OX=9606 GN=KRT8 PE=1 SV=7	25.8799	15	28	6	483	53.671	5.59	30000000	KRT8	73.4962
High	Q96PK6	RNA-binding protein 14 OS=Homo sapiens OX=9606 GN=RBM14 PE=1 SV=2	21.8236	14	15	14	669	69.449	9.67	100000000	RBM14; RBM14-RBM4	46.2151
High	O75533	Splicing factor 3B subunit 1 OS=Homo sapiens OX=9606 GN=SF3B1 PE=1 SV=3	11.7331	12	14	12	1304	145.738	7.09	63000000	SF3B1	41.9158
High	Q96N67	Dedicator of cytokinesis protein 7 OS=Homo sapiens OX=9606 GN=DOCK7 PE=1 SV=4	10.4673	18	18	18	2140	242.407	6.8	83000000	DOCK7	45.5262
High	Q6WCQ1	Myosin phosphatase Rho-interacting protein OS=Homo sapiens OX=9606 GN=MPRIP PE=1 SV=3	17.2683	13	14	13	1025	116.461	6.21	59000000	MPRIP	42.2013
High	Q04695	Keratin, type I cytoskeletal 17 OS=Homo sapiens OX=9606 GN=KRT17 PE=1 SV=2	32.1759	15	23	4	432	48.076	5.02	59000000	KRT17	60.1031
High	P47756	F-actin-capping protein subunit beta OS=Homo sapiens OX=9606 GN=CAPZB PE=1 SV=4	39.3502	9	11	9	277	31.331	5.59	170000000	CAPZB	41.2329
High	Q6P2Q9	Pre-mRNA-processing-splicing factor 8 OS=Homo sapiens OX=9606 GN=PRPF8 PE=1 SV=2	8.99358	19	19	19	2335	273.427	8.84	52000000	PRPF8	37.0799
High	Q86YZ3	Hornerin OS=Homo sapiens OX=9606 GN=HRNR PE=1 SV=2	7.61404	7	12	7	2850	282.228	10.04	180000000	HRNR	47.0271
High	P61158	Actin-related protein 3 OS=Homo sapiens OX=9606 GN=ACTR3 PE=1 SV=3	36.1244	11	12	11	418	47.341	5.88	230000000	ACTR3	41.517
High	Q12906	Interleukin enhancer-binding factor 3 OS=Homo sapiens OX=9606 GN=ILF3 PE=1 SV=3	17.5615	13	13	13	894	95.279	8.76	74000000	ILF3	36.1893
High	Q96SB3	Neurabin-2 OS=Homo sapiens OX=9606 GN=PPP1R9B PE=1 SV=2	19.1411	11	12	11	815	89.138	4.97	58000000	PPP1R9B	37.79
High	Q5D862	Filaggrin-2 OS=Homo sapiens OX=9606 GN=FLG2 PE=1 SV=1	5.31159	8	11	8	2391	247.928	8.31	100000000	FLG2	31.1079
High	Q9NZI8	Insulin-like growth factor 2 mRNA-binding protein 1 OS=Homo sapiens OX=9606 GN=IGF2BP1 PE=1 SV=2	21.3172	11	13	9	577	63.441	9.2	89000000	IGF2BP1	40.1821
High	P61160	Actin-related protein 2 OS=Homo sapiens OX=9606 GN=ACTR2 PE=1 SV=1	30.203	12	12	12	394	44.732	6.74	710000000	ACTR2	36.3722
High	P06753	Tropomyosin alpha-3 chain OS=Homo sapiens OX=9606 GN=TPM3 PE=1 SV=2	27.3684	8	9	2	285	32.93	4.72	110000000	TPM3	33.0586
High	P14923	Junction plakoglobin OS=Homo sapiens OX=9606 GN=JUP PE=1 SV=3	20.6711	13	13	13	745	81.693	6.14	41000000	JUP	34.8754
High	P39023	60S ribosomal protein L3 OS=Homo sapiens OX=9606 GN=RPL3 PE=1 SV=2	25.3102	11	12	11	403	46.08	10.18	180000000	RPL3	35.7469
High	P05141	ADP/ATP translocase 2 OS=Homo sapiens OX=9606 GN=SLC25A5 PE=1 SV=7	35.906	12	15	5	298	32.831	9.69	160000000	SLC25A5	42.3923
High	P31943	Heterogeneous nuclear ribonucleoprotein H OS=Homo sapiens OX=9606 GN=HNRNPH1 PE=1 SV=4	28.0624	10	12	8	449	49.198	6.3	210000000	HNRNPH1	35.5887
High	P27635	60S ribosomal protein L10 OS=Homo sapiens OX=9606 GN=RPL10 PE=1 SV=4	45.7944	11	12	11	214	24.588	10.08	230000000	RPL10	37.5018
High	P52907	F-actin-capping protein subunit alpha-1 OS=Homo sapiens OX=9606 GN=CAPZA1 PE=1 SV=3	37.4126	7	8	6	286	32.902	5.69	140000000	CAPZA1	29.6844
High	Q02878	60S ribosomal protein L6 OS=Homo sapiens OX=9606 GN=RPL6 PE=1 SV=3	32.2917	12	14	12	288	32.708	10.58	130000000	RPL6	30.6907
High	Q12905	Interleukin enhancer-binding factor 2 OS=Homo sapiens OX=9606 GN=ILF2 PE=1 SV=2	33.5897	8	11	8	390	43.035	5.26	65000000	ILF2	37.3239
High	P67936	Tropomyosin alpha-4 chain OS=Homo sapiens OX=9606 GN=TPM4 PE=1 SV=3	39.9194	10	10	5	248	28.504	4.69	47000000	TPM4	28.6387
High	P54132	Bloom syndrome protein OS=Homo sapiens OX=9606 GN=BLM PE=1 SV=1	9.31546	11	11	11	1417	158.901	7.49	28000000	BLM	28.9792
High	P62269	40S ribosomal protein S18 OS=Homo sapiens OX=9606 GN=RPS18 PE=1 SV=3	50.6579	11	13	11	152	17.708	10.99	300000000	RPS18	36.6687
High	Q15393	Splicing factor 3B subunit 3 OS=Homo sapiens OX=9606 GN=SF3B3 PE=1 SV=4	10.7642	8	8	8	1217	135.492	5.26	48000000	SF3B3	28.9922
High	P02768	Serum albumin OS=Homo sapiens OX=9606 GN=ALB PE=1 SV=2	10.6732	9	32	9	609	69.321	6.28	13000000000	ALB	71.4953
High	P08727	Keratin, type I cytoskeletal 19 OS=Homo sapiens OX=9606 GN=KRT19 PE=1 SV=4	18.5	7	17	2	400	44.079	5.14	47000000	KRT19	43.6083
High	P15880	40S ribosomal protein S2 OS=Homo sapiens OX=9606 GN=RPS2 PE=1 SV=2	33.7884	10	12	10	293	31.305	10.24	230000000	RPS2	33.6674
High	Q5T749	Keratinocyte proline-rich protein OS=Homo sapiens OX=9606 GN=KPRP PE=1 SV=1	18.4801	9	9	9	579	64.093	8.27	280000000	KPRP	27.8227
High	P36578	60S ribosomal protein L4 OS=Homo sapiens OX=9606 GN=RPL4 PE=1 SV=5	23.6534	10	11	10	427	47.667	11.06	120000000	RPL4	29.7292
High	P05783	Keratin, type I cytoskeletal 18 OS=Homo sapiens OX=9606 GN=KRT18 PE=1 SV=2	15.814	6	11	5	430	48.029	5.45	110000000	KRT18	35.4913
High	P07900	Heat shock protein HSP 90-alpha OS=Homo sapiens OX=9606 GN=HSP90AA1 PE=1 SV=5	13.1148	9	9	3	732	84.607	5.02	9200000	HSP90AA1	23.7744
High	O14950	Myosin regulatory light chain 12B OS=Homo sapiens OX=9606 GN=MYL12B PE=1 SV=2	44.7674	6	6	6	172	19.767	4.84	87000000	MYL12B; MYL12A	23.6991
High	Q15029	116 kDa U5 small nuclear ribonucleoprotein component OS=Homo sapiens OX=9606 GN=EFTUD2 PE=1 SV=1	11.1111	8	8	8	972	109.366	5	51000000	EFTUD2	22.8483
High	P60660	Myosin light polypeptide 6 OS=Homo sapiens OX=9606 GN=MYL6 PE=1 SV=2	56.9536	7	9	5	151	16.919	4.65	140000000	MYL6	22.7209
High	P23396	40S ribosomal protein S3 OS=Homo sapiens OX=9606 GN=RPS3 PE=1 SV=2	34.9794	10	10	10	243	26.671	9.66	140000000	RPS3	25.704
High	P62805	Histone H4 OS=Homo sapiens OX=9606 GN=HIST1H4A PE=1 SV=2	41.7476	5	7	5	103	11.36	11.36	590000000	HIST1H4A; HIST1H4F; HIST1H4D; HIST1H4J; HIST2H4A; HIST2H4B; HIST1H4H; HIST1H4C; HIST4H4; HIST1H4E; HIST1H4I; HIST1H4B; HIST1H4K; HIST1H4L	22.3975
High	P61247	40S ribosomal protein S3a OS=Homo sapiens OX=9606 GN=RPS3A PE=1 SV=2	18.1818	6	8	6	264	29.926	9.73	130000000	RPS3A	24.0993
High	Q96C19	EF-hand domain-containing protein D2 OS=Homo sapiens OX=9606 GN=EFHD2 PE=1 SV=1	28.75	6	7	6	240	26.68	5.2	70000000	EFHD2	23.0163
High	Q16629	Serine/arginine-rich splicing factor 7 OS=Homo sapiens OX=9606 GN=SRSF7 PE=1 SV=1	30.6723	8	8	7	238	27.35	11.82	360000000	SRSF7	25.1657
High	P62280	40S ribosomal protein S11 OS=Homo sapiens OX=9606 GN=RPS11 PE=1 SV=3	52.5316	9	10	9	158	18.419	10.3	250000000	RPS11	29.2294
High	P62241	40S ribosomal protein S8 OS=Homo sapiens OX=9606 GN=RPS8 PE=1 SV=2	40.8654	7	7	7	208	24.19	10.32	210000000	RPS8	21.5304
High	Q8N1N4	Keratin, type II cytoskeletal 78 OS=Homo sapiens OX=9606 GN=KRT78 PE=1 SV=2	15.9615	8	9	6	520	56.83	6.02	38000000	KRT78	21.4232
High	P06899	Histone H2B type 1-J OS=Homo sapiens OX=9606 GN=HIST1H2BJ PE=1 SV=3	41.2698	5	9	5	126	13.896	10.32	1000000000	HIST1H2BJ	23.3904
High	Q02543	60S ribosomal protein L18a OS=Homo sapiens OX=9606 GN=RPL18A PE=1 SV=2	30.1136	7	9	7	176	20.749	10.71	270000000	RPL18A	22.8604
High	O00425	Insulin-like growth factor 2 mRNA-binding protein 3 OS=Homo sapiens OX=9606 GN=IGF2BP3 PE=1 SV=2	12.7807	6	7	4	579	63.666	8.87	15000000	IGF2BP3	20.9474
High	Q9Y383	Putative RNA-binding protein Luc7-like 2 OS=Homo sapiens OX=9606 GN=LUC7L2 PE=1 SV=2	20.6633	7	7	7	392	46.486	10.01	62000000	LUC7L2	20.8721
High	Q9UKM9	RNA-binding protein Raly OS=Homo sapiens OX=9606 GN=RALY PE=1 SV=1	33.3333	10	10	10	306	32.444	9.17	250000000	RALY	29.2863
High	P62701	40S ribosomal protein S4, X isoform OS=Homo sapiens OX=9606 GN=RPS4X PE=1 SV=2	36.5019	11	12	11	263	29.579	10.15	150000000	RPS4X	23.7383
High	Q562F6	Shugoshin 2 OS=Homo sapiens OX=9606 GN=SGO2 PE=1 SV=2	7.74704	8	8	8	1265	144.65	7.91	29000000	SGOL2; SGO2	20.3045
High	P62753	40S ribosomal protein S6 OS=Homo sapiens OX=9606 GN=RPS6 PE=1 SV=1	20.8835	5	5	5	249	28.663	10.84	130000000	RPS6	19.4514
High	P12236	ADP/ATP translocase 3 OS=Homo sapiens OX=9606 GN=SLC25A6 PE=1 SV=4	30.5369	10	12	3	298	32.845	9.74	40000000	SLC25A6	27.7537
High	P18621	60S ribosomal protein L17 OS=Homo sapiens OX=9606 GN=RPL17 PE=1 SV=3	27.7174	4	5	4	184	21.383	10.17	160000000	RPL17	17.0303
High	O75369	Filamin-B OS=Homo sapiens OX=9606 GN=FLNB PE=1 SV=2	4.15065	7	7	6	2602	277.99	5.73	25000000	FLNB	21.7565
High	P09493	Tropomyosin alpha-1 chain OS=Homo sapiens OX=9606 GN=TPM1 PE=1 SV=2	20.4225	6	6	1	284	32.689	4.74	50000000	TPM1	18.295
High	P26599	Polypyrimidine tract-binding protein 1 OS=Homo sapiens OX=9606 GN=PTBP1 PE=1 SV=1	19.209	7	7	7	531	57.186	9.17	62000000	PTBP1	20.785
High	Q7Z794	Keratin, type II cytoskeletal 1b OS=Homo sapiens OX=9606 GN=KRT77 PE=2 SV=3	9.16955	6	14	2	578	61.864	5.99	6000000	KRT77	31.4147
High	P51991	Heterogeneous nuclear ribonucleoprotein A3 OS=Homo sapiens OX=9606 GN=HNRNPA3 PE=1 SV=2	18.7831	4	5	4	378	39.571	9.01	64000000	HNRNPA3	16.1289
High	P67809	Nuclease-sensitive element-binding protein 1 OS=Homo sapiens OX=9606 GN=YBX1 PE=1 SV=3	19.4444	4	4	4	324	35.903	9.88	39000000	YBX1	12.328
High	P62244	40S ribosomal protein S15a OS=Homo sapiens OX=9606 GN=RPS15A PE=1 SV=2	38.4615	4	6	4	130	14.83	10.13	110000000	RPS15A	22.3424
High	O00571	ATP-dependent RNA helicase DDX3X OS=Homo sapiens OX=9606 GN=DDX3X PE=1 SV=3	11.0272	5	5	5	662	73.198	7.18	51000000	DDX3X	17.1763
High	P11940	Polyadenylate-binding protein 1 OS=Homo sapiens OX=9606 GN=PABPC1 PE=1 SV=2	10.2201	7	7	7	636	70.626	9.5	57000000	PABPC1	16.2004
High	P26373	60S ribosomal protein L13 OS=Homo sapiens OX=9606 GN=RPL13 PE=1 SV=4	32.2275	7	8	7	211	24.247	11.65	280000000	RPL13	23.059
High	P63244	Receptor of activated protein C kinase 1 OS=Homo sapiens OX=9606 GN=RACK1 PE=1 SV=3	13.5647	4	5	4	317	35.055	7.69	39000000	GNB2L1; RACK1	14.3232
High	P62266	40S ribosomal protein S23 OS=Homo sapiens OX=9606 GN=RPS23 PE=1 SV=3	42.6573	5	7	5	143	15.798	10.49	260000000	RPS23	22.6337
High	P16402	Histone H1.3 OS=Homo sapiens OX=9606 GN=HIST1H1D PE=1 SV=2	15.3846	5	5	5	221	22.336	11.02	440000000	HIST1H1D	16.7395
High	Q02413	Desmoglein-1 OS=Homo sapiens OX=9606 GN=DSG1 PE=1 SV=2	8.29361	5	6	5	1049	113.676	5.03	48000000	DSG1	13.6512
High	Q9Y608	Leucine-rich repeat flightless-interacting protein 2 OS=Homo sapiens OX=9606 GN=LRRFIP2 PE=1 SV=1	8.18308	4	4	4	721	82.121	6.95	30000000	LRRFIP2	15.1092
High	P62995	Transformer-2 protein homolog beta OS=Homo sapiens OX=9606 GN=TRA2B PE=1 SV=1	23.9583	7	7	6	288	33.646	11.25	77000000	TRA2B	19.1529
High	P61978	Heterogeneous nuclear ribonucleoprotein K OS=Homo sapiens OX=9606 GN=HNRNPK PE=1 SV=1	19.0065	7	7	7	463	50.944	5.54	71000000	HNRNPK	22.2592
High	Q15459	Splicing factor 3A subunit 1 OS=Homo sapiens OX=9606 GN=SF3A1 PE=1 SV=1	8.82724	6	6	6	793	88.831	5.22	38000000	SF3A1	15.8806
High	Q8IX01	SURP and G-patch domain-containing protein 2 OS=Homo sapiens OX=9606 GN=SUGP2 PE=1 SV=2	6.83919	7	7	7	1082	120.132	7.28	42000000	SUGP2	12.9887
High	P35637	RNA-binding protein FUS OS=Homo sapiens OX=9606 GN=FUS PE=1 SV=1	10.4563	4	4	2	526	53.394	9.36	44000000	FUS	12.9866
High	P46781	40S ribosomal protein S9 OS=Homo sapiens OX=9606 GN=RPS9 PE=1 SV=3	35.0515	8	9	8	194	22.578	10.65	260000000	RPS9	18.0279
High	O15144	Actin-related protein 2/3 complex subunit 2 OS=Homo sapiens OX=9606 GN=ARPC2 PE=1 SV=1	17.6667	5	5	5	300	34.311	7.36	61000000	ARPC2	15.4779
High	P60842	Eukaryotic initiation factor 4A-I OS=Homo sapiens OX=9606 GN=EIF4A1 PE=1 SV=1	14.0394	5	5	5	406	46.125	5.48	35000000	EIF4A1	13.2025
High	O43143	Pre-mRNA-splicing factor ATP-dependent RNA helicase DHX15 OS=Homo sapiens OX=9606 GN=DHX15 PE=1 SV=2	7.92453	5	5	5	795	90.875	7.46	28000000	DHX15	13.9688
High	Q07666	KH domain-containing, RNA-binding, signal transduction-associated protein 1 OS=Homo sapiens OX=9606 GN=KHDRBS1 PE=1 SV=1	14.447	5	6	5	443	48.197	8.66	77000000	KHDRBS1	16.9172
High	Q92804	TATA-binding protein-associated factor 2N OS=Homo sapiens OX=9606 GN=TAF15 PE=1 SV=1	9.96622	4	4	2	592	61.793	8.02	65000000	TAF15	11.8409
High	Q9BUF5	Tubulin beta-6 chain OS=Homo sapiens OX=9606 GN=TUBB6 PE=1 SV=1	10.9865	4	4	1	446	49.825	4.88	4000000	TUBB6	11.0997
High	P62847	40S ribosomal protein S24 OS=Homo sapiens OX=9606 GN=RPS24 PE=1 SV=1	20.3008	3	5	3	133	15.413	10.78	79000000	RPS24	14.1088
High	Q9ULV0	Unconventional myosin-Vb OS=Homo sapiens OX=9606 GN=MYO5B PE=1 SV=3	2.81385	6	6	1	1848	213.538	7.2	25000000	MYO5B	11.6734
High	Q9BU76	Multiple myeloma tumor-associated protein 2 OS=Homo sapiens OX=9606 GN=MMTAG2 PE=1 SV=1	26.616	7	7	7	263	29.394	10.02	74000000	C1orf35	15.7862
High	P42677	40S ribosomal protein S27 OS=Homo sapiens OX=9606 GN=RPS27 PE=1 SV=3	40.4762	4	4	4	84	9.455	9.45	100000000	RPS27	13.4707
High	P42766	60S ribosomal protein L35 OS=Homo sapiens OX=9606 GN=RPL35 PE=1 SV=2	26.0163	3	4	3	123	14.543	11.05	190000000	RPL35	12.0457
High	P78527	DNA-dependent protein kinase catalytic subunit OS=Homo sapiens OX=9606 GN=PRKDC PE=1 SV=3	1.93798	7	7	7	4128	468.788	7.12	14000000	PRKDC	9.36254
High	Q12965	Unconventional myosin-Ie OS=Homo sapiens OX=9606 GN=MYO1E PE=1 SV=2	4.87365	5	5	5	1108	126.982	8.92	24000000	MYO1E	11.3965
High	P19338	Nucleolin OS=Homo sapiens OX=9606 GN=NCL PE=1 SV=3	4.78873	2	3	2	710	76.568	4.7	17000000	NCL	9.78232
High	P47755	F-actin-capping protein subunit alpha-2 OS=Homo sapiens OX=9606 GN=CAPZA2 PE=1 SV=3	19.9301	4	4	3	286	32.929	5.85	41000000	CAPZA2	13.1818
High	P18124	60S ribosomal protein L7 OS=Homo sapiens OX=9606 GN=RPL7 PE=1 SV=1	18.9516	5	5	5	248	29.207	10.65	170000000	RPL7	13.6523
High	P62829	60S ribosomal protein L23 OS=Homo sapiens OX=9606 GN=RPL23 PE=1 SV=1	30.7143	3	3	3	140	14.856	10.51	84000000	RPL23	11.4683
High	P59998	Actin-related protein 2/3 complex subunit 4 OS=Homo sapiens OX=9606 GN=ARPC4 PE=1 SV=3	27.9762	5	5	5	168	19.654	8.43	190000000	ARPC4	14.4419
High	Q00325	Phosphate carrier protein, mitochondrial OS=Homo sapiens OX=9606 GN=SLC25A3 PE=1 SV=2	13.5359	5	5	5	362	40.069	9.38	99000000	SLC25A3	13.8501
High	P46782	40S ribosomal protein S5 OS=Homo sapiens OX=9606 GN=RPS5 PE=1 SV=4	20.5882	4	4	4	204	22.862	9.72	80000000	RPS5	11.5755
High	P62318	Small nuclear ribonucleoprotein Sm D3 OS=Homo sapiens OX=9606 GN=SNRPD3 PE=1 SV=1	23.8095	2	3	2	126	13.907	10.32	23000000	SNRPD3	9.55623
High	Q9UJV9	Probable ATP-dependent RNA helicase DDX41 OS=Homo sapiens OX=9606 GN=DDX41 PE=1 SV=2	9.16399	4	4	4	622	69.793	6.84	21000000	DDX41	13.145
High	P06748	Nucleophosmin OS=Homo sapiens OX=9606 GN=NPM1 PE=1 SV=2	12.585	2	2	2	294	32.555	4.78	280000000	NPM1	8.68695
High	P07355	Annexin A2 OS=Homo sapiens OX=9606 GN=ANXA2 PE=1 SV=2	8.84956	2	2	2	339	38.58	7.75	14000000	ANXA2	7.5102
High	P40429	60S ribosomal protein L13a OS=Homo sapiens OX=9606 GN=RPL13A PE=1 SV=2	30.0493	7	7	7	203	23.562	10.93	140000000	RPL13A	14.8539
High	P52597	Heterogeneous nuclear ribonucleoprotein F OS=Homo sapiens OX=9606 GN=HNRNPF PE=1 SV=3	11.0843	3	5	1	415	45.643	5.58	39000000	HNRNPF	15.0176
High	P08708	40S ribosomal protein S17 OS=Homo sapiens OX=9606 GN=RPS17 PE=1 SV=2	32.5926	3	4	3	135	15.54	9.85	30000000	RPS17; RPS17L	8.72078
High	P46778	60S ribosomal protein L21 OS=Homo sapiens OX=9606 GN=RPL21 PE=1 SV=2	18.75	3	4	3	160	18.553	10.49	130000000	RPL21	12.3131
High	Q9Y623	Myosin-4 OS=Homo sapiens OX=9606 GN=MYH4 PE=2 SV=2	2.93966	4	4	2	1939	222.932	5.85	14000000	MYH4	10.2968
High	P62277	40S ribosomal protein S13 OS=Homo sapiens OX=9606 GN=RPS13 PE=1 SV=2	29.1391	4	4	4	151	17.212	10.54	63000000	RPS13	10.7375
High	P62917	60S ribosomal protein L8 OS=Homo sapiens OX=9606 GN=RPL8 PE=1 SV=2	13.6187	3	3	3	257	28.007	11.03	51000000	RPL8	6.94528
High	P32969	60S ribosomal protein L9 OS=Homo sapiens OX=9606 GN=RPL9 PE=1 SV=1	28.6458	2	3	2	192	21.85	9.95	19000000	RPL9	12.887
High	P62906	60S ribosomal protein L10a OS=Homo sapiens OX=9606 GN=RPL10A PE=1 SV=2	19.8157	3	3	3	217	24.816	9.94	42000000	RPL10A	10.9632
High	P62851	40S ribosomal protein S25 OS=Homo sapiens OX=9606 GN=RPS25 PE=1 SV=1	21.6	4	4	4	125	13.734	10.11	140000000	RPS25	10.64
High	Q14571	Inositol 1,4,5-trisphosphate receptor type 2 OS=Homo sapiens OX=9606 GN=ITPR2 PE=1 SV=2	2.14735	5	5	2	2701	307.867	6.43	4200000	ITPR2	11.945
High	Q6KB66	Keratin, type II cytoskeletal 80 OS=Homo sapiens OX=9606 GN=KRT80 PE=1 SV=2	7.30088	3	6	2	452	50.494	5.67	15000000	KRT80	18.1352
High	P62314	Small nuclear ribonucleoprotein Sm D1 OS=Homo sapiens OX=9606 GN=SNRPD1 PE=1 SV=1	10.9244	1	2	1	119	13.273	11.56	110000000	SNRPD1	8.10187
High	Q13045	Protein flightless-1 homolog OS=Homo sapiens OX=9606 GN=FLII PE=1 SV=2	3.30969	4	4	4	1269	144.659	6.05	31000000	FLII	8.62121
High	P62249	40S ribosomal protein S16 OS=Homo sapiens OX=9606 GN=RPS16 PE=1 SV=2	32.8767	5	6	5	146	16.435	10.21	160000000	RPS16	13.9418
High	P11021	Endoplasmic reticulum chaperone BiP OS=Homo sapiens OX=9606 GN=HSPA5 PE=1 SV=2	7.79817	4	4	3	654	72.288	5.16	23000000	HSPA5	10.8892
High	Q92747	Actin-related protein 2/3 complex subunit 1A OS=Homo sapiens OX=9606 GN=ARPC1A PE=2 SV=2	8.91892	3	3	3	370	41.543	8.18	15000000	ARPC1A	6.74699
High	Q96II8	Leucine-rich repeat and calponin homology domain-containing protein 3 OS=Homo sapiens OX=9606 GN=LRCH3 PE=1 SV=2	3.861	2	3	2	777	86.03	6.71	12000000	LRCH3	6.18064
High	P14649	Myosin light chain 6B OS=Homo sapiens OX=9606 GN=MYL6B PE=1 SV=1	17.7885	3	3	1	208	22.75	5.73	13000000	MYL6B	7.7658
High	P0C0S8	Histone H2A type 1 OS=Homo sapiens OX=9606 GN=HIST1H2AG PE=1 SV=2	35.3846	4	4	4	130	14.083	10.9	600000000	HIST1H2AG; HIST1H2AM; HIST1H2AI; HIST1H2AK; HIST1H2AL	10.8527
High	Q00610	Clathrin heavy chain 1 OS=Homo sapiens OX=9606 GN=CLTC PE=1 SV=5	2.38806	3	3	3	1675	191.493	5.69	14000000	CLTC	7.31215
High	O43707	Alpha-actinin-4 OS=Homo sapiens OX=9606 GN=ACTN4 PE=1 SV=2	3.62239	3	3	3	911	104.788	5.44	20000000	ACTN4	7.76449
High	P61513	60S ribosomal protein L37a OS=Homo sapiens OX=9606 GN=RPL37A PE=1 SV=2	28.2609	2	3	2	92	10.268	10.43	64000000	RPL37A	8.37248
High	P38646	Stress-70 protein, mitochondrial OS=Homo sapiens OX=9606 GN=HSPA9 PE=1 SV=2	8.9838	6	6	5	679	73.635	6.16	18000000	HSPA9	12.337
High	P46779	60S ribosomal protein L28 OS=Homo sapiens OX=9606 GN=RPL28 PE=1 SV=3	27.0073	4	5	4	137	15.738	12.02	380000000	RPL28	11.9834
High	P83731	60S ribosomal protein L24 OS=Homo sapiens OX=9606 GN=RPL24 PE=1 SV=1	18.4713	3	3	3	157	17.768	11.25	42000000	RPL24	8.20852
High	O43390	Heterogeneous nuclear ribonucleoprotein R OS=Homo sapiens OX=9606 GN=HNRNPR PE=1 SV=1	6.63507	4	4	2	633	70.899	8.13	25000000	HNRNPR	7.90888
High	Q13247	Serine/arginine-rich splicing factor 6 OS=Homo sapiens OX=9606 GN=SRSF6 PE=1 SV=2	9.01163	3	3	3	344	39.563	11.43	37000000	SRSF6	6.2881
High	P62910	60S ribosomal protein L32 OS=Homo sapiens OX=9606 GN=RPL32 PE=1 SV=2	22.2222	3	3	3	135	15.85	11.33	150000000	RPL32	9.19094
High	Q9H9B4	Sideroflexin-1 OS=Homo sapiens OX=9606 GN=SFXN1 PE=1 SV=4	9.62733	3	3	3	322	35.596	9.07	25000000	SFXN1	6.44206
High	P84098	60S ribosomal protein L19 OS=Homo sapiens OX=9606 GN=RPL19 PE=1 SV=1	13.2653	2	2	2	196	23.451	11.47	170000000	RPL19	6.53062
High	P68104	Elongation factor 1-alpha 1 OS=Homo sapiens OX=9606 GN=EEF1A1 PE=1 SV=1	7.14286	3	3	3	462	50.109	9.01	97000000	EEF1A1	8.34631
High	P62081	40S ribosomal protein S7 OS=Homo sapiens OX=9606 GN=RPS7 PE=1 SV=1	19.5876	3	3	3	194	22.113	10.1	30000000	RPS7	8.33024
High	P22087	rRNA 2'-O-methyltransferase fibrillarin OS=Homo sapiens OX=9606 GN=FBL PE=1 SV=2	9.34579	3	3	3	321	33.763	10.18	35000000	FBL	8.27524
High	P21333	Filamin-A OS=Homo sapiens OX=9606 GN=FLNA PE=1 SV=4	2.00227	5	5	4	2647	280.564	6.06	7500000	FLNA	6.61506
High	P05023	Sodium/potassium-transporting ATPase subunit alpha-1 OS=Homo sapiens OX=9606 GN=ATP1A1 PE=1 SV=1	3.22581	3	3	3	1023	112.824	5.49	26000000	ATP1A1	7.95731
High	Q07020	60S ribosomal protein L18 OS=Homo sapiens OX=9606 GN=RPL18 PE=1 SV=2	12.234	2	2	2	188	21.621	11.72	59000000	RPL18	8.03526
High	Q92841	Probable ATP-dependent RNA helicase DDX17 OS=Homo sapiens OX=9606 GN=DDX17 PE=1 SV=2	5.07545	3	3	3	729	80.222	8.27	34000000	DDX17	8.5251
High	Q8N5F7	NF-kappa-B-activating protein OS=Homo sapiens OX=9606 GN=NKAP PE=1 SV=1	6.0241	2	2	2	415	47.11	10.11	42000000	NKAP	5.92028
High	Q9UJS0	Calcium-binding mitochondrial carrier protein Aralar2 OS=Homo sapiens OX=9606 GN=SLC25A13 PE=1 SV=2	3.85185	2	2	2	675	74.129	8.62	9600000	SLC25A13	5.93595
High	P61254	60S ribosomal protein L26 OS=Homo sapiens OX=9606 GN=RPL26 PE=1 SV=1	23.4483	4	4	4	145	17.248	10.55	79000000	RPL26	10.3826
High	Q9Y294	Histone chaperone ASF1A OS=Homo sapiens OX=9606 GN=ASF1A PE=1 SV=1	21.0784	2	2	2	204	22.954	4.41	12000000	ASF1A	6.18163
High	Q13435	Splicing factor 3B subunit 2 OS=Homo sapiens OX=9606 GN=SF3B2 PE=1 SV=2	3.91061	4	4	4	895	100.165	5.67	30000000	SF3B2	9.56182
High	P50914	60S ribosomal protein L14 OS=Homo sapiens OX=9606 GN=RPL14 PE=1 SV=4	13.9535	3	3	3	215	23.417	10.93	61000000	RPL14	8.14676
High	Q14498	RNA-binding protein 39 OS=Homo sapiens OX=9606 GN=RBM39 PE=1 SV=2	7.54717	4	4	4	530	59.343	10.1	47000000	RBM39	8.89562
High	Q16891	MICOS complex subunit MIC60 OS=Homo sapiens OX=9606 GN=IMMT PE=1 SV=1	4.74934	2	2	2	758	83.626	6.48	16000000	IMMT	5.92457
High	Q86Y46	Keratin, type II cytoskeletal 73 OS=Homo sapiens OX=9606 GN=KRT73 PE=1 SV=1	6.48148	5	7	1	540	58.887	7.23	160000000	KRT73	11.1413
High	P84103	Serine/arginine-rich splicing factor 3 OS=Homo sapiens OX=9606 GN=SRSF3 PE=1 SV=1	12.8049	2	2	1	164	19.318	11.65	110000000	SRSF3	6.82213
High	Q14974	Importin subunit beta-1 OS=Homo sapiens OX=9606 GN=KPNB1 PE=1 SV=2	3.42466	2	2	2	876	97.108	4.78	8300000	KPNB1	6.10914
High	Q14643	Inositol 1,4,5-trisphosphate receptor type 1 OS=Homo sapiens OX=9606 GN=ITPR1 PE=1 SV=3	1.5591	4	4	1	2758	313.729	6.04		ITPR1	6.69891
High	Q9BZJ0	Crooked neck-like protein 1 OS=Homo sapiens OX=9606 GN=CRNKL1 PE=1 SV=4	2.47642	2	2	2	848	100.389	8	26000000	CRNKL1	6.18381
High	P13533	Myosin-6 OS=Homo sapiens OX=9606 GN=MYH6 PE=1 SV=5	1.9082	3	3	1	1939	223.596	5.73		MYH6	8.388
High	Q96MU7	YTH domain-containing protein 1 OS=Homo sapiens OX=9606 GN=YTHDC1 PE=1 SV=3	3.989	3	3	3	727	84.649	6.23	9100000	YTHDC1	6.4001
High	Q14573	Inositol 1,4,5-trisphosphate receptor type 3 OS=Homo sapiens OX=9606 GN=ITPR3 PE=1 SV=2	1.46013	4	4	1	2671	303.912	6.48	11000000	ITPR3	9.20413
High	Q13595	Transformer-2 protein homolog alpha OS=Homo sapiens OX=9606 GN=TRA2A PE=1 SV=1	9.92908	3	3	2	282	32.669	11.27	27000000	TRA2A	6.33018
High	P07195	L-lactate dehydrogenase B chain OS=Homo sapiens OX=9606 GN=LDHB PE=1 SV=2	9.88024	3	3	3	334	36.615	6.05	28000000	LDHB	7.36752
High	P53985	Monocarboxylate transporter 1 OS=Homo sapiens OX=9606 GN=SLC16A1 PE=1 SV=3	4	1	1	1	500	53.909	8.66	38000000	SLC16A1	4.22503
High	P42285	Exosome RNA helicase MTR4 OS=Homo sapiens OX=9606 GN=MTREX PE=1 SV=3	2.78311	3	3	3	1042	117.729	6.52	16000000	SKIV2L2	7.17539
High	Q15717	ELAV-like protein 1 OS=Homo sapiens OX=9606 GN=ELAVL1 PE=1 SV=2	17.1779	4	4	4	326	36.069	9.17	42000000	ELAVL1	10.7896
High	P62750	60S ribosomal protein L23a OS=Homo sapiens OX=9606 GN=RPL23A PE=1 SV=1	12.8205	3	3	3	156	17.684	10.45	22000000	RPL23A	7.55742
High	P01860	Immunoglobulin heavy constant gamma 3 OS=Homo sapiens OX=9606 GN=IGHG3 PE=1 SV=2	5.03979	3	10	3	377	41.26	7.9	19000000000	IGHG3	17.1725
High	P49411	Elongation factor Tu, mitochondrial OS=Homo sapiens OX=9606 GN=TUFM PE=1 SV=2	6.63717	3	3	3	452	49.51	7.61	18000000	TUFM	6.0708
High	Q8N3R9	MAGUK p55 subfamily member 5 OS=Homo sapiens OX=9606 GN=MPP5 PE=1 SV=3	2.81481	2	2	2	675	77.246	6.14	20000000	MPP5	3.18287
High	Q15287	RNA-binding protein with serine-rich domain 1 OS=Homo sapiens OX=9606 GN=RNPS1 PE=1 SV=1	7.54098	2	2	2	305	34.188	11.84	33000000	RNPS1	5.54503
High	Q9NR30	Nucleolar RNA helicase 2 OS=Homo sapiens OX=9606 GN=DDX21 PE=1 SV=5	2.80971	1	1	1	783	87.29	9.28	5600000	DDX21	3.11262
High	P50991	T-complex protein 1 subunit delta OS=Homo sapiens OX=9606 GN=CCT4 PE=1 SV=4	5.38033	2	2	2	539	57.888	7.83	6300000	CCT4	4.89606
High	P81605	Dermcidin OS=Homo sapiens OX=9606 GN=DCD PE=1 SV=2	20	2	2	2	110	11.277	6.54	250000000	DCD	5.75026
High	O60506	Heterogeneous nuclear ribonucleoprotein Q OS=Homo sapiens OX=9606 GN=SYNCRIP PE=1 SV=2	4.33387	3	3	1	623	69.56	8.59	20000000	SYNCRIP	4.20104
High	P12956	X-ray repair cross-complementing protein 6 OS=Homo sapiens OX=9606 GN=XRCC6 PE=1 SV=2	3.44828	2	2	2	609	69.799	6.64	8800000	XRCC6	4.33855
High	Q9NY12	H/ACA ribonucleoprotein complex subunit 1 OS=Homo sapiens OX=9606 GN=GAR1 PE=1 SV=1	8.29493	1	1	1	217	22.334	10.92	29000000	GAR1	3.43289
High	Q07955	Serine/arginine-rich splicing factor 1 OS=Homo sapiens OX=9606 GN=SRSF1 PE=1 SV=2	8.87097	2	2	2	248	27.728	10.36	53000000	SRSF1	5.97584
High	P83881	60S ribosomal protein L36a OS=Homo sapiens OX=9606 GN=RPL36A PE=1 SV=2	16.0377	2	2	2	106	12.433	10.58	130000000	RPL36A	5.10033
High	P46777	60S ribosomal protein L5 OS=Homo sapiens OX=9606 GN=RPL5 PE=1 SV=3	5.72391	1	1	1	297	34.341	9.72	130000000	RPL5	4.62893
High	P63173	60S ribosomal protein L38 OS=Homo sapiens OX=9606 GN=RPL38 PE=1 SV=2	18.5714	1	1	1	70	8.213	10.1	120000000	RPL38	4.12238
High	Q9Y285	Phenylalanine--tRNA ligase alpha subunit OS=Homo sapiens OX=9606 GN=FARSA PE=1 SV=3	2.75591	1	1	1	508	57.528	7.8	15000000	FARSA	3.68471
High	P46776	60S ribosomal protein L27a OS=Homo sapiens OX=9606 GN=RPL27A PE=1 SV=2	13.5135	2	2	2	148	16.551	11	39000000	RPL27A	2.77748
High	P52292	Importin subunit alpha-1 OS=Homo sapiens OX=9606 GN=KPNA2 PE=1 SV=1	6.61626	2	2	2	529	57.826	5.4	14000000	KPNA2	6.86224
High	P63104	14-3-3 protein zeta/delta OS=Homo sapiens OX=9606 GN=YWHAZ PE=1 SV=1	12.2449	3	3	3	245	27.728	4.79	87000000	YWHAZ	3.39657
High	P49750	YLP motif-containing protein 1 OS=Homo sapiens OX=9606 GN=YLPM1 PE=1 SV=4	1.02516	3	3	3	2146	241.495	6.55	13000000		6.02545
High	Q13895	Bystin OS=Homo sapiens OX=9606 GN=BYSL PE=1 SV=3	6.40732	2	2	2	437	49.57	8.12	4500000	BYSL	5.49494
High	Q14677	Clathrin interactor 1 OS=Homo sapiens OX=9606 GN=CLINT1 PE=1 SV=1	2.08	1	1	1	625	68.216	6.42	12000000	CLINT1	3.0572
High	O43175	D-3-phosphoglycerate dehydrogenase OS=Homo sapiens OX=9606 GN=PHGDH PE=1 SV=4	4.3152	2	2	2	533	56.614	6.71	16000000	PHGDH	5.30405
High	Q03135	Caveolin-1 OS=Homo sapiens OX=9606 GN=CAV1 PE=1 SV=4	13.4831	2	2	2	178	20.458	6.02	57000000	CAV1	5.62854
High	P06733	Alpha-enolase OS=Homo sapiens OX=9606 GN=ENO1 PE=1 SV=2	3.45622	1	1	1	434	47.139	7.39	21000000	ENO1	3.74851
High	O15260	Surfeit locus protein 4 OS=Homo sapiens OX=9606 GN=SURF4 PE=1 SV=3	8.55019	2	2	2	269	30.374	7.78	11000000	SURF4	5.63704
High	P28289	Tropomodulin-1 OS=Homo sapiens OX=9606 GN=TMOD1 PE=1 SV=1	3.89972	1	1	1	359	40.544	5.1	5200000	TMOD1	3.20893
High	Q9Y3Y2	Chromatin target of PRMT1 protein OS=Homo sapiens OX=9606 GN=CHTOP PE=1 SV=2	5.24194	1	1	1	248	26.38	12.23	28000000	CHTOP	3.59713
High	P13639	Elongation factor 2 OS=Homo sapiens OX=9606 GN=EEF2 PE=1 SV=4	1.6317	1	1	1	858	95.277	6.83	19000000	EEF2	3.08421
High	P46783	40S ribosomal protein S10 OS=Homo sapiens OX=9606 GN=RPS10 PE=1 SV=1	14.5455	2	2	2	165	18.886	10.15	24000000	RPS10	5.94652
High	Q9Y265	RuvB-like 1 OS=Homo sapiens OX=9606 GN=RUVBL1 PE=1 SV=1	4.82456	2	2	2	456	50.196	6.42	15000000	RUVBL1	4.55409
High	Q13523	Serine/threonine-protein kinase PRP4 homolog OS=Homo sapiens OX=9606 GN=PRPF4B PE=1 SV=3	1.19166	1	1	1	1007	116.916	10.26	5300000	PRPF4B	2.60263
High	O00410	Importin-5 OS=Homo sapiens OX=9606 GN=IPO5 PE=1 SV=4	1.82315	1	1	1	1097	123.55	4.94	3700000	IPO5	3.33857
High	P55060	Exportin-2 OS=Homo sapiens OX=9606 GN=CSE1L PE=1 SV=3	1.75077	2	2	2	971	110.346	5.77	18000000	CSE1L	1.80793
High	P38919	Eukaryotic initiation factor 4A-III OS=Homo sapiens OX=9606 GN=EIF4A3 PE=1 SV=4	3.16302	1	1	1	411	46.841	6.73	1400000	EIF4A3	2.90122
High	O14654	Insulin receptor substrate 4 OS=Homo sapiens OX=9606 GN=IRS4 PE=1 SV=1	1.19332	1	1	1	1257	133.685	8.44	13000000	IRS4	3.23511
High	P05388	60S acidic ribosomal protein P0 OS=Homo sapiens OX=9606 GN=RPLP0 PE=1 SV=1	5.36278	1	1	1	317	34.252	5.97	36000000	RPLP0	3.3592
High	P06576	ATP synthase subunit beta, mitochondrial OS=Homo sapiens OX=9606 GN=ATP5F1B PE=1 SV=3	2.6465	1	1	1	529	56.525	5.4	21000000	ATP5B	2.9821
High	P09874	Poly [ADP-ribose] polymerase 1 OS=Homo sapiens OX=9606 GN=PARP1 PE=1 SV=4	1.28205	1	1	1	1014	113.012	8.88	5900000	PARP1	2.60305
High	P04844	Dolichyl-diphosphooligosaccharide--protein glycosyltransferase subunit 2 OS=Homo sapiens OX=9606 GN=RPN2 PE=1 SV=3	1.90174	1	1	1	631	69.241	5.69	8600000	RPN2	2.77367
High	O95816	BAG family molecular chaperone regulator 2 OS=Homo sapiens OX=9606 GN=BAG2 PE=1 SV=1	12.7962	1	1	1	211	23.757	6.7		BAG2	4.46399
High	Q8N9Q2	Protein SREK1IP1 OS=Homo sapiens OX=9606 GN=SREK1IP1 PE=1 SV=1	7.74194	1	1	1	155	18.166	9.85	74000000	SREK1IP1	2.36173
High	O14980	Exportin-1 OS=Homo sapiens OX=9606 GN=XPO1 PE=1 SV=1	2.80112	2	2	2	1071	123.306	6.06	11000000	XPO1	4.42432
High	Q8TA86	Retinitis pigmentosa 9 protein OS=Homo sapiens OX=9606 GN=RP9 PE=1 SV=2	8.1448	2	2	2	221	26.091	9.79	18000000	RP9	4.7565
High	O15145	Actin-related protein 2/3 complex subunit 3 OS=Homo sapiens OX=9606 GN=ARPC3 PE=1 SV=3	6.17978	1	1	1	178	20.533	8.59	23000000	ARPC3	3.08123
High	P18085	ADP-ribosylation factor 4 OS=Homo sapiens OX=9606 GN=ARF4 PE=1 SV=3	10	2	2	2	180	20.498	7.14	19000000	ARF4	4.12685
High	P53618	Coatomer subunit beta OS=Homo sapiens OX=9606 GN=COPB1 PE=1 SV=3	1.15425	1	1	1	953	107.074	6.05	5000000	COPB1	2.95762
High	Q13151	Heterogeneous nuclear ribonucleoprotein A0 OS=Homo sapiens OX=9606 GN=HNRNPA0 PE=1 SV=1	6.88525	1	1	1	305	30.822	9.29	30000000	HNRNPA0	3.95566
High	P13010	X-ray repair cross-complementing protein 5 OS=Homo sapiens OX=9606 GN=XRCC5 PE=1 SV=3	3.27869	1	1	1	732	82.652	5.81	7600000	XRCC5	3.22616
High	P61313	60S ribosomal protein L15 OS=Homo sapiens OX=9606 GN=RPL15 PE=1 SV=2	7.84314	2	2	2	204	24.131	11.62	27000000	RPL15	4.34325
High	Q12874	Splicing factor 3A subunit 3 OS=Homo sapiens OX=9606 GN=SF3A3 PE=1 SV=1	2.39521	1	1	1	501	58.812	5.38	37000000	SF3A3	3.21121
High	Q8N9E0	Protein FAM133A OS=Homo sapiens OX=9606 GN=FAM133A PE=1 SV=1	4.43548	1	1	1	248	28.923	10.1	14000000	FAM133A	2.60512
High	Q14207	Protein NPAT OS=Homo sapiens OX=9606 GN=NPAT PE=1 SV=3	0.770848	1	1	1	1427	154.195	5.88	14000000	NPAT	2.64843
High	Q01082	Spectrin beta chain, non-erythrocytic 1 OS=Homo sapiens OX=9606 GN=SPTBN1 PE=1 SV=2	0.465313	1	1	1	2364	274.439	5.57	4000000	SPTBN1	2.30581
High	Q9NP64	Nucleolar protein of 40 kDa OS=Homo sapiens OX=9606 GN=ZCCHC17 PE=1 SV=1	6.22407	2	2	2	241	27.552	9.7	38000000	ZCCHC17	5.03405
High	Q9NZQ3	NCK-interacting protein with SH3 domain OS=Homo sapiens OX=9606 GN=NCKIPSD PE=1 SV=1	1.52355	1	1	1	722	78.91	6.38	8600000	NCKIPSD	2.30229
High	P22528	Cornifin-B OS=Homo sapiens OX=9606 GN=SPRR1B PE=1 SV=2	26.9663	2	2	2	89	9.881	8.48	130000000	SPRR1B	3.91447
High	Q9HCY8	Protein S100-A14 OS=Homo sapiens OX=9606 GN=S100A14 PE=1 SV=1	10.5769	1	1	1	104	11.655	5.24	13000000	S100A14	1.9818
High	Q92616	eIF-2-alpha kinase activator GCN1 OS=Homo sapiens OX=9606 GN=GCN1 PE=1 SV=6	0.524148	1	1	1	2671	292.572	7.47	4700000	GCN1L1; GCN1	1.93274
High	P22061	Protein-L-isoaspartate(D-aspartate) O-methyltransferase OS=Homo sapiens OX=9606 GN=PCMT1 PE=1 SV=4	6.1674	1	1	1	227	24.621	7.21	38000000	PCMT1	3.56048
High	P09651	Heterogeneous nuclear ribonucleoprotein A1 OS=Homo sapiens OX=9606 GN=HNRNPA1 PE=1 SV=5	6.1828	1	1	1	372	38.723	9.13	26000000	HNRNPA1	2.84028
High	P49327	Fatty acid synthase OS=Homo sapiens OX=9606 GN=FASN PE=1 SV=3	0.477897	1	1	1	2511	273.254	6.44	5400000	FASN	2.23437
High	O15143	Actin-related protein 2/3 complex subunit 1B OS=Homo sapiens OX=9606 GN=ARPC1B PE=1 SV=3	4.03226	2	2	2	372	40.923	8.35	21000000	ARPC1B	2.19987
High	Q5JWF2	Guanine nucleotide-binding protein G(s) subunit alpha isoforms XLas OS=Homo sapiens OX=9606 GN=GNAS PE=1 SV=2	1.06075	1	1	1	1037	110.956	5.03	23000000	GNAS	2.98378
High	P0DP25	Calmodulin-3 OS=Homo sapiens OX=9606 GN=CALM3 PE=1 SV=1	14.7651	1	1	1	149	16.827	4.22	2100000	CALM3; CALM2; CALM1	2.62275
High	P22735	Protein-glutamine gamma-glutamyltransferase K OS=Homo sapiens OX=9606 GN=TGM1 PE=1 SV=4	1.83599	2	2	2	817	89.73	6.04	32000000	TGM1	3.64196
High	P27708	CAD protein OS=Homo sapiens OX=9606 GN=CAD PE=1 SV=3	0.853933	2	2	2	2225	242.829	6.46	10000000	CAD	4.04576
High	P26368	Splicing factor U2AF 65 kDa subunit OS=Homo sapiens OX=9606 GN=U2AF2 PE=1 SV=4	3.78947	1	1	1	475	53.467	9.09	12000000	U2AF2	2.44635
High	P61026	Ras-related protein Rab-10 OS=Homo sapiens OX=9606 GN=RAB10 PE=1 SV=1	5.5	1	1	1	200	22.527	8.38	4600000	RAB10	2.2607
High	O60784	Target of Myb protein 1 OS=Homo sapiens OX=9606 GN=TOM1 PE=1 SV=2	2.43902	1	1	1	492	53.785	4.7	4800000	TOM1	2.64269
High	P55854	Small ubiquitin-related modifier 3 OS=Homo sapiens OX=9606 GN=SUMO3 PE=1 SV=2	11.6505	1	1	1	103	11.63	5.49	84000000	SUMO3	3.20449
High	Q9BYE4	Small proline-rich protein 2G OS=Homo sapiens OX=9606 GN=SPRR2G PE=3 SV=1	17.8082	1	1	1	73	8.152	7.96	52000000	SPRR2G	2.96667
High	Q5T750	Skin-specific protein 32 OS=Homo sapiens OX=9606 GN=XP32 PE=1 SV=1	8.4	2	3	2	250	26.219	7.97	160000000	C1orf68	6.50881
High	Q8IXT5	RNA-binding protein 12B OS=Homo sapiens OX=9606 GN=RBM12B PE=1 SV=2	4.7952	1	1	1	1001	118.03	6.81	84000000	RBM12B	3.22256
High	Q15149	Plectin OS=Homo sapiens OX=9606 GN=PLEC PE=1 SV=3	0.256191	1	1	1	4684	531.466	5.96	9200000	PLEC	2.6408
High	P05109	Protein S100-A8 OS=Homo sapiens OX=9606 GN=S100A8 PE=1 SV=1	19.3548	2	2	2	93	10.828	7.03	9200000	S100A8	0
High	P04843	Dolichyl-diphosphooligosaccharide--protein glycosyltransferase subunit 1 OS=Homo sapiens OX=9606 GN=RPN1 PE=1 SV=1	1.64745	1	1	1	607	68.527	6.38	16000000	RPN1	2.09994
High	P62861	40S ribosomal protein S30 OS=Homo sapiens OX=9606 GN=FAU PE=1 SV=1	16.9492	1	1	1	59	6.644	12.15	50000000	FAU	2.88725
High	P68431	Histone H3.1 OS=Homo sapiens OX=9606 GN=HIST1H3A PE=1 SV=2	11.7647	2	2	2	136	15.394	11.12	360000000	HIST1H3F; HIST1H3C; HIST1H3D; HIST1H3G; HIST1H3H; HIST1H3B; HIST1H3A; HIST1H3E; HIST1H3I; HIST1H3J	4.38704
High	P55265	Double-stranded RNA-specific adenosine deaminase OS=Homo sapiens OX=9606 GN=ADAR PE=1 SV=4	0.815661	1	1	1	1226	135.981	8.65	11000000	ADAR	2.15799
High	Q13472	DNA topoisomerase 3-alpha OS=Homo sapiens OX=9606 GN=TOP3A PE=1 SV=1	1.2987	1	1	1	1001	112.3	8.34	5000000	TOP3A	2.1216
High	P08243	Asparagine synthetase [glutamine-hydrolyzing] OS=Homo sapiens OX=9606 GN=ASNS PE=1 SV=4	1.60428	1	1	1	561	64.329	6.86	7600000	ASNS	1.78754
High	Q9BYJ1	Hydroperoxide isomerase ALOXE3 OS=Homo sapiens OX=9606 GN=ALOXE3 PE=1 SV=1	2.67229	1	1	1	711	80.491	6.96		ALOXE3	2.97411
High	Q86UE8	Serine/threonine-protein kinase tousled-like 2 OS=Homo sapiens OX=9606 GN=TLK2 PE=1 SV=2	2.97927	2	2	2	772	87.606	8.41	37000000	TLK2	2.61881
High	Q9NWT8	Aurora kinase A-interacting protein OS=Homo sapiens OX=9606 GN=AURKAIP1 PE=1 SV=1	5.02513	1	1	1	199	22.34	10.76	120000000	AURKAIP1	2.53898
High	Q9H307	Pinin OS=Homo sapiens OX=9606 GN=PNN PE=1 SV=5	4.88145	2	2	2	717	81.579	7.14	4600000		4.54902
High	Q7L2E3	ATP-dependent RNA helicase DHX30 OS=Homo sapiens OX=9606 GN=DHX30 PE=1 SV=1	0.670017	1	1	1	1194	133.855	8.78	8000000	DHX30	2.3565
High	O60306	RNA helicase aquarius OS=Homo sapiens OX=9606 GN=AQR PE=1 SV=4	1.6835	2	2	2	1485	171.186	6.37	12000000	AQR	1.77538
High	P55072	Transitional endoplasmic reticulum ATPase OS=Homo sapiens OX=9606 GN=VCP PE=1 SV=4	4.34243	1	1	1	806	89.266	5.26	620000	VCP	4.40547
High	P38117	Electron transfer flavoprotein subunit beta OS=Homo sapiens OX=9606 GN=ETFB PE=1 SV=3	3.92157	1	1	1	255	27.826	8.1	9800000	ETFB	2.47362
High	Q13573	SNW domain-containing protein 1 OS=Homo sapiens OX=9606 GN=SNW1 PE=1 SV=1	2.79851	1	1	1	536	61.456	9.52		SNW1	2.52837
High	Q9NZ01	Very-long-chain enoyl-CoA reductase OS=Homo sapiens OX=9606 GN=TECR PE=1 SV=1	3.24675	1	1	1	308	36.011	9.45	15000000	TECR	2.60496
High	Q9UMS4	Pre-mRNA-processing factor 19 OS=Homo sapiens OX=9606 GN=PRPF19 PE=1 SV=1	1.98413	1	1	1	504	55.146	6.61	19000000	PRPF19	2.14884
High	O60832	H/ACA ribonucleoprotein complex subunit DKC1 OS=Homo sapiens OX=9606 GN=DKC1 PE=1 SV=3	1.94553	1	1	1	514	57.638	9.42	13000000	DKC1	2.532
High	P62891	60S ribosomal protein L39 OS=Homo sapiens OX=9606 GN=RPL39 PE=1 SV=2	19.6078	1	1	1	51	6.403	12.56	390000000	RPL39; RPL39P3	2.86351
High	O95071	E3 ubiquitin-protein ligase UBR5 OS=Homo sapiens OX=9606 GN=UBR5 PE=1 SV=2	0.285816	1	1	1	2799	309.158	5.85	16000000	UBR5	2.70048
High	P67812	Signal peptidase complex catalytic subunit SEC11A OS=Homo sapiens OX=9606 GN=SEC11A PE=1 SV=1	4.46927	1	1	1	179	20.612	9.48	5100000	SEC11A	2.49294
High	P00403	Cytochrome c oxidase subunit 2 OS=Homo sapiens OX=9606 GN=MT-CO2 PE=1 SV=1	4.40529	1	1	1	227	25.548	4.82	28000000	COX2	2.38235
High	Q13835	Plakophilin-1 OS=Homo sapiens OX=9606 GN=PKP1 PE=1 SV=2	2.1419	2	2	2	747	82.808	9.13	14000000	PKP1	3.57605
High	Q5T9A4	ATPase family AAA domain-containing protein 3B OS=Homo sapiens OX=9606 GN=ATAD3B PE=1 SV=1	1.23457	1	1	1	648	72.527	9.2	26000000	ATAD3B	2.38199
High	Q04637	Eukaryotic translation initiation factor 4 gamma 1 OS=Homo sapiens OX=9606 GN=EIF4G1 PE=1 SV=4	0.68793	1	1	1	1599	175.382	5.33	5200000	EIF4G1	2.36527
High	P62424	60S ribosomal protein L7a OS=Homo sapiens OX=9606 GN=RPL7A PE=1 SV=2	3.00752	1	1	1	266	29.977	10.61	17000000	RPL7A	2.05821
High	Q15428	Splicing factor 3A subunit 2 OS=Homo sapiens OX=9606 GN=SF3A2 PE=1 SV=2	2.15517	1	1	1	464	49.224	9.64	32000000	SF3A2	0
High	B9A064	Immunoglobulin lambda-like polypeptide 5 OS=Homo sapiens OX=9606 GN=IGLL5 PE=2 SV=2	3.73832	1	1	1	214	23.049	8.84	250000000	IGLL5	2.44386
High	P26641	Elongation factor 1-gamma OS=Homo sapiens OX=9606 GN=EEF1G PE=1 SV=3	3.66133	2	2	2	437	50.087	6.67	29000000	EEF1G	4.13619
High	P23526	Adenosylhomocysteinase OS=Homo sapiens OX=9606 GN=AHCY PE=1 SV=4	1.85185	1	1	1	432	47.685	6.34	25000000	AHCY	0
High	Q9NZT1	Calmodulin-like protein 5 OS=Homo sapiens OX=9606 GN=CALML5 PE=1 SV=2	5.47945	1	1	1	146	15.883	4.44	43000000	CALML5	1.99123
High	P19474	E3 ubiquitin-protein ligase TRIM21 OS=Homo sapiens OX=9606 GN=TRIM21 PE=1 SV=1	1.89474	1	1	1	475	54.135	6.38	11000000	TRIM21	2.10243
High	Q2TAY7	WD40 repeat-containing protein SMU1 OS=Homo sapiens OX=9606 GN=SMU1 PE=1 SV=2	1.55945	1	1	1	513	57.507	7.18	22000000	SMU1	2.1939
High	P17987	T-complex protein 1 subunit alpha OS=Homo sapiens OX=9606 GN=TCP1 PE=1 SV=1	1.79856	1	1	1	556	60.306	6.11	12000000	TCP1	2.04574
High	P61353	60S ribosomal protein L27 OS=Homo sapiens OX=9606 GN=RPL27 PE=1 SV=2	5.88235	1	1	1	136	15.788	10.56	52000000	RPL27	2.02776
High	Q99459	Cell division cycle 5-like protein OS=Homo sapiens OX=9606 GN=CDC5L PE=1 SV=2	0.997506	1	1	1	802	92.194	8.18	14000000	CDC5L	2.21239
High	P14866	Heterogeneous nuclear ribonucleoprotein L OS=Homo sapiens OX=9606 GN=HNRNPL PE=1 SV=2	1.69779	1	1	1	589	64.092	8.22	37000000	HNRNPL	2.12411
High	Q14151	Scaffold attachment factor B2 OS=Homo sapiens OX=9606 GN=SAFB2 PE=1 SV=1	0.734523	1	1	1	953	107.408	6.16	13000000	SAFB2	0
High	Q9NW64	Pre-mRNA-splicing factor RBM22 OS=Homo sapiens OX=9606 GN=RBM22 PE=1 SV=1	3.80952	1	1	1	420	46.865	8.54		RBM22	2.41216
High	P47914	60S ribosomal protein L29 OS=Homo sapiens OX=9606 GN=RPL29 PE=1 SV=2	5.03145	1	1	1	159	17.741	11.66	150000000	RPL29	2.39458
High	P62841	40S ribosomal protein S15 OS=Homo sapiens OX=9606 GN=RPS15 PE=1 SV=2	8.27586	1	1	1	145	17.029	10.39	91000000	RPS15	0
High	O95793	Double-stranded RNA-binding protein Staufen homolog 1 OS=Homo sapiens OX=9606 GN=STAU1 PE=1 SV=2	1.38648	1	1	1	577	63.143	9.44		STAU1	0
High	P05112	Interleukin-4 OS=Homo sapiens OX=9606 GN=IL4 PE=1 SV=1	4.57516	1	1	1	153	17.481	8.91	11000000	IL4	0
High	Q9UHI6	Probable ATP-dependent RNA helicase DDX20 OS=Homo sapiens OX=9606 GN=DDX20 PE=1 SV=2	1.09223	1	1	1	824	92.183	6.95		DDX20	0
High	P31327	Carbamoyl-phosphate synthase [ammonia], mitochondrial OS=Homo sapiens OX=9606 GN=CPS1 PE=1 SV=2	0.466667	1	1	1	1500	164.835	6.74	46000000	CPS1	2.17777
Medium	O75367	Core histone macro-H2A.1 OS=Homo sapiens OX=9606 GN=H2AFY PE=1 SV=4	2.41935	1	1	1	372	39.592	9.79	13000000	H2AFY	2.00888
Medium	P12273	Prolactin-inducible protein OS=Homo sapiens OX=9606 GN=PIP PE=1 SV=1	6.84932	1	1	1	146	16.562	8.05	13000000	PIP	1.64335
Medium	P38159	RNA-binding motif protein, X chromosome OS=Homo sapiens OX=9606 GN=RBMX PE=1 SV=3	2.8133	1	1	1	391	42.306	10.05	6100000	RBMX	1.71683
Medium	Q9UM00	Calcium load-activated calcium channel OS=Homo sapiens OX=9606 GN=TMCO1 PE=1 SV=1	4.25532	1	1	1	188	21.161	9.74	5600000	TMCO1	1.63266
Medium	O95425	Supervillin OS=Homo sapiens OX=9606 GN=SVIL PE=1 SV=2	0.31617	1	1	1	2214	247.593	6.98	15000000	SVIL	0
Medium	P08621	U1 small nuclear ribonucleoprotein 70 kDa OS=Homo sapiens OX=9606 GN=SNRNP70 PE=1 SV=2	1.60183	1	1	1	437	51.526	9.94	7200000	SNRNP70	1.86194
Medium	Q9H2G4	Testis-specific Y-encoded-like protein 2 OS=Homo sapiens OX=9606 GN=TSPYL2 PE=1 SV=1	1.0101	1	1	1	693	79.387	4.58	23000000	TSPYL2	2.40954
Medium	Q9H2G2	STE20-like serine/threonine-protein kinase OS=Homo sapiens OX=9606 GN=SLK PE=1 SV=1	0.566802	1	2	1	1235	142.607	5.15	21000000000	SLK	0
Medium	P14678	Small nuclear ribonucleoprotein-associated proteins B and B' OS=Homo sapiens OX=9606 GN=SNRPB PE=1 SV=2	2.91667	1	1	1	240	24.594	11.19	8600000	SNRPB	1.648
Medium	P61927	60S ribosomal protein L37 OS=Homo sapiens OX=9606 GN=RPL37 PE=1 SV=2	7.21649	1	1	1	97	11.071	11.74	42000000	RPL37	2.05055
Medium	Q9NWB6	Arginine and glutamate-rich protein 1 OS=Homo sapiens OX=9606 GN=ARGLU1 PE=1 SV=1	2.5641	1	1	1	273	33.197	10.35	150000000	ARGLU1	2.02505
Medium	Q99832	T-complex protein 1 subunit eta OS=Homo sapiens OX=9606 GN=CCT7 PE=1 SV=2	1.28913	1	1	1	543	59.329	7.65	7300000	CCT7	1.69485
Medium	P49207	60S ribosomal protein L34 OS=Homo sapiens OX=9606 GN=RPL34 PE=1 SV=3	5.98291	1	1	1	117	13.284	11.47	26000000	RPL34	1.80619
Medium	P10809	60 kDa heat shock protein, mitochondrial OS=Homo sapiens OX=9606 GN=HSPD1 PE=1 SV=2	1.57068	1	1	1	573	61.016	5.87	32000000	HSPD1	2.81296
Medium	Q12792	Twinfilin-1 OS=Homo sapiens OX=9606 GN=TWF1 PE=1 SV=3	3.71429	1	1	1	350	40.258	6.96		TWF1	2.12668
Medium	P36542	ATP synthase subunit gamma, mitochondrial OS=Homo sapiens OX=9606 GN=ATP5F1C PE=1 SV=1	3.3557	1	1	1	298	32.975	9.22	31000000	ATP5C1	2.35514
Medium	P47901	Vasopressin V1b receptor OS=Homo sapiens OX=9606 GN=AVPR1B PE=2 SV=1	2.12264	1	1	1	424	46.94	8.92	2700000	AVPR1B	2.10106
Medium	Q96K76	Ubiquitin carboxyl-terminal hydrolase 47 OS=Homo sapiens OX=9606 GN=USP47 PE=1 SV=3	0.509091	1	1	1	1375	157.212	5.08	33000000	USP47	0
Medium	A5YKK6	CCR4-NOT transcription complex subunit 1 OS=Homo sapiens OX=9606 GN=CNOT1 PE=1 SV=2	0.294613	1	1	1	2376	266.768	7.11	8400000	CNOT1	0
Medium	Q02509	Otoconin-90 OS=Homo sapiens OX=9606 GN=OC90 PE=2 SV=4	3.98323	1	1	1	477	51.694	4.86			0
Medium	Q8NG66	Serine/threonine-protein kinase Nek11 OS=Homo sapiens OX=9606 GN=NEK11 PE=1 SV=2	1.86047	1	1	1	645	74.145	5.06		NEK11	2.39355
Medium	Q0ZGT2	Nexilin OS=Homo sapiens OX=9606 GN=NEXN PE=1 SV=1	1.33333	1	1	1	675	80.609	5.33		NEXN	2.29894
Medium	P25705	ATP synthase subunit alpha, mitochondrial OS=Homo sapiens OX=9606 GN=ATP5F1A PE=1 SV=1	1.80832	1	1	1	553	59.714	9.13	50000000	ATP5A1	1.88233
Medium	Q9NU22	Midasin OS=Homo sapiens OX=9606 GN=MDN1 PE=1 SV=2	0.125089	1	1	1	5596	632.42	5.68	1900000000	MDN1	0
Medium	Q5VU43	Myomegalin OS=Homo sapiens OX=9606 GN=PDE4DIP PE=1 SV=3	0.255754	1	1	1	2346	264.941	5.47			0
Medium	Q02978	Mitochondrial 2-oxoglutarate/malate carrier protein OS=Homo sapiens OX=9606 GN=SLC25A11 PE=1 SV=3	2.86624	1	1	1	314	34.04	9.91	13000000	SLC25A11	0
Medium	P16615	Sarcoplasmic/endoplasmic reticulum calcium ATPase 2 OS=Homo sapiens OX=9606 GN=ATP2A2 PE=1 SV=1	0.575816	1	1	1	1042	114.683	5.34	6100000	ATP2A2	1.60381
Medium	P51153	Ras-related protein Rab-13 OS=Homo sapiens OX=9606 GN=RAB13 PE=1 SV=1	6.89655	1	1	1	203	22.76	9.19	20000000	RAB13	2.15259
Medium	Q9Y320	Thioredoxin-related transmembrane protein 2 OS=Homo sapiens OX=9606 GN=TMX2 PE=1 SV=1	2.7027	1	1	1	296	34.016	8.69	250000000	TMX2	0
Medium	Q13257	Mitotic spindle assembly checkpoint protein MAD2A OS=Homo sapiens OX=9606 GN=MAD2L1 PE=1 SV=1	3.90244	1	1	1	205	23.495	5.08	8500000	MAD2L1	0
Medium	Q96CB5	Putative uncharacterized protein C8orf44 OS=Homo sapiens OX=9606 GN=C8orf44 PE=2 SV=2	8.1761	1	1	1	159	18.368	10.9	100000000	C8orf44	1.93255
Medium	Q14137	Ribosome biogenesis protein BOP1 OS=Homo sapiens OX=9606 GN=BOP1 PE=1 SV=2	0.80429	1	1	1	746	83.577	6.19	76000000	BOP1	0
Medium	O95140	Mitofusin-2 OS=Homo sapiens OX=9606 GN=MFN2 PE=1 SV=3	3.17041	1	1	1	757	86.347	6.98	5600000	MFN2	0
Medium	P62263	40S ribosomal protein S14 OS=Homo sapiens OX=9606 GN=RPS14 PE=1 SV=3	8.60927	1	1	1	151	16.263	10.05		RPS14	2.17283
Medium	Q8NEZ4	Histone-lysine N-methyltransferase 2C OS=Homo sapiens OX=9606 GN=KMT2C PE=1 SV=3	0.122175	1	1	1	4911	541.028	6.49	170000000	KMT2C; MLL3	1.79177
Medium	Q96HS1	Serine/threonine-protein phosphatase PGAM5, mitochondrial OS=Homo sapiens OX=9606 GN=PGAM5 PE=1 SV=2	2.07612	1	1	1	289	31.985	8.68	14000000	PGAM5	1.89752
Medium	P18077	60S ribosomal protein L35a OS=Homo sapiens OX=9606 GN=RPL35A PE=1 SV=2	6.36364	1	1	1	110	12.53	11.06	38000000	RPL35A	1.73827
Low	Q9NYF8	Bcl-2-associated transcription factor 1 OS=Homo sapiens OX=9606 GN=BCLAF1 PE=1 SV=2	0.652174	1	1	1	920	106.059	9.98	28000000	BCLAF1	1.68256
Low	O15078	Centrosomal protein of 290 kDa OS=Homo sapiens OX=9606 GN=CEP290 PE=1 SV=2	0.282372	1	1	1	2479	290.207	5.95		CEP290	0
Low	Q8NCM8	Cytoplasmic dynein 2 heavy chain 1 OS=Homo sapiens OX=9606 GN=DYNC2H1 PE=1 SV=4	0.719759	1	1	1	4307	492.311	6.54	24000000	DYNC2H1	0
Low	P07711	Cathepsin L1 OS=Homo sapiens OX=9606 GN=CTSL PE=1 SV=2	3.003	1	1	1	333	37.54	5.45	23000000	CTSL; CTSL1	2.12513
Low	P26640	Valine--tRNA ligase OS=Homo sapiens OX=9606 GN=VARS PE=1 SV=4	0.870253	1	1	1	1264	140.387	7.59	17000000	VARS; VARS2	1.74528
Low	Q7Z5H4	Vomeronasal type-1 receptor 5 OS=Homo sapiens OX=9606 GN=VN1R5 PE=2 SV=2	1.96078	1	1	1	357	40.752	9.2	38000000	VN1R5	1.77261
Low	O60543	Cell death activator CIDE-A OS=Homo sapiens OX=9606 GN=CIDEA PE=1 SV=1	10.5023	1	1	1	219	24.671	9.23		CIDEA	0
Low	P04040	Catalase OS=Homo sapiens OX=9606 GN=CAT PE=1 SV=3	3.98482	1	1	1	527	59.719	7.39	8600000	CAT	0
Low	Q06787	Synaptic functional regulator FMR1 OS=Homo sapiens OX=9606 GN=FMR1 PE=1 SV=1	1.26582	1	1	1	632	71.131	7.42	6700000	FMR1	0
Low	Q9BYN8	28S ribosomal protein S26, mitochondrial OS=Homo sapiens OX=9606 GN=MRPS26 PE=1 SV=1	5.85366	1	1	1	205	24.197	10.39	10000000	MRPS26	0
Low	P63167	Dynein light chain 1, cytoplasmic OS=Homo sapiens OX=9606 GN=DYNLL1 PE=1 SV=1	7.86517	1	1	1	89	10.359	7.4	36000000	DYNLL1	0
Low	Q9NZR1	Tropomodulin-2 OS=Homo sapiens OX=9606 GN=TMOD2 PE=1 SV=1	1.9943	1	1	1	351	39.571	5.27	21000000	TMOD2	0
Low	Q9P0W8	Spermatogenesis-associated protein 7 OS=Homo sapiens OX=9606 GN=SPATA7 PE=1 SV=3	1.16861	1	1	1	599	67.677	6.29	160000000	SPATA7	2.03425
Low	Q7Z5M8	Protein ABHD12B OS=Homo sapiens OX=9606 GN=ABHD12B PE=2 SV=1	1.65746	1	1	1	362	40.75	8.28	260000000	ABHD12B	1.63181
Low	O60241	Adhesion G protein-coupled receptor B2 OS=Homo sapiens OX=9606 GN=ADGRB2 PE=1 SV=2	1.4511	1	1	1	1585	172.544	7.42	130000000	BAI2; ADGRB2	0
Low	P57678	Gem-associated protein 4 OS=Homo sapiens OX=9606 GN=GEMIN4 PE=1 SV=2	0.661626	1	1	1	1058	119.96	6.04	63000000	GEMIN4	1.90156
Low	O14744	Protein arginine N-methyltransferase 5 OS=Homo sapiens OX=9606 GN=PRMT5 PE=1 SV=4	0.941915	1	1	1	637	72.638	6.29	23000000	PRMT5	0
Low	Q8IVS8	Glycerate kinase OS=Homo sapiens OX=9606 GN=GLYCTK PE=1 SV=1	1.14723	1	1	1	523	55.218	6.73		GLYCTK	0

## Sheet: PP1α plus NY-ESO-1
LC-MS/MS analysis for anti-Flag-PP1α immunoprecipitate of HEK293T cells transfected with Flag-PP1α and Myc-NY-ESO-1 simultaneously (Related to Fig. 6A-C)
Protein FDR Confidence	Accession	Description	Coverage	# Peptides	# PSMs	# Unique Peptides	# AAs	MW [kDa]	calc. pI	Modifications	Area: F2: Sample	Gene ID	Score Sequest HT
High	P35579	Myosin-9 OS=Homo sapiens OX=9606 GN=MYH9 PE=1 SV=4	58.8776	129	198	106	1960	226.392	5.6		1500000000	MYH9	743.492
High	P35580	Myosin-10 OS=Homo sapiens OX=9606 GN=MYH10 PE=1 SV=3	57.2368	133	196	111	1976	228.858	5.54		820000000	MYH10	699.782
High	P04264	Keratin, type II cytoskeletal 1 OS=Homo sapiens OX=9606 GN=KRT1 PE=1 SV=6	61.9565	47	142	39	644	65.999	8.12		4900000000	KRT1	467.636
High	P35908	Keratin, type II cytoskeletal 2 epidermal OS=Homo sapiens OX=9606 GN=KRT2 PE=1 SV=2	63.3803	47	92	34	639	65.393	8		2100000000	KRT2	289.629
High	P62136	Serine/threonine-protein phosphatase PP1-alpha catalytic subunit OS=Homo sapiens OX=9606 GN=PPP1CA PE=1 SV=1	83.0303	32	115	32	330	37.488	6.33	Acetyl [N-Term]	17000000000	PPP1CA	357.867
High	P35527	Keratin, type I cytoskeletal 9 OS=Homo sapiens OX=9606 GN=KRT9 PE=1 SV=3	52.809	30	77	29	623	62.027	5.24		2100000000	KRT9	282.051
High	Q5UIP0	Telomere-associated protein RIF1 OS=Homo sapiens OX=9606 GN=RIF1 PE=1 SV=2	30.2184	56	64	56	2472	274.294	5.52		280000000	RIF1	210.801
High	Q7Z406	Myosin-14 OS=Homo sapiens OX=9606 GN=MYH14 PE=1 SV=2	28.3709	49	61	38	1995	227.732	5.6		150000000	MYH14	207.458
High	P13645	Keratin, type I cytoskeletal 10 OS=Homo sapiens OX=9606 GN=KRT10 PE=1 SV=6	57.7055	35	94	31	584	58.792	5.21		4500000000	KRT10	292.968
High	P60709	Actin, cytoplasmic 1 OS=Homo sapiens OX=9606 GN=ACTB PE=1 SV=1	70.1333	28	81	12	375	41.71	5.48		2100000000	ACTB	264.653
High	P07437	Tubulin beta chain OS=Homo sapiens OX=9606 GN=TUBB PE=1 SV=2	54.7297	21	44	3	444	49.639	4.89		830000000	TUBB	143.884
High	P68371	Tubulin beta-4B chain OS=Homo sapiens OX=9606 GN=TUBB4B PE=1 SV=1	52.1348	21	40	4	445	49.799	4.89		570000000	TUBB4B	133.016
High	P68363	Tubulin alpha-1B chain OS=Homo sapiens OX=9606 GN=TUBA1B PE=1 SV=1	51.2195	21	35	3	451	50.12	5.06		200000000	TUBA1B	112.129
High	P02533	Keratin, type I cytoskeletal 14 OS=Homo sapiens OX=9606 GN=KRT14 PE=1 SV=4	56.9915	26	39	15	472	51.529	5.16		270000000	KRT14	112.455
High	Q9UM54	Unconventional myosin-VI OS=Homo sapiens OX=9606 GN=MYO6 PE=1 SV=4	23.3385	25	28	25	1294	149.596	8.53		68000000	MYO6	86.4133
High	P13647	Keratin, type II cytoskeletal 5 OS=Homo sapiens OX=9606 GN=KRT5 PE=1 SV=3	41.5254	32	44	17	590	62.34	7.74		210000000	KRT5	124.137
High	P11142	Heat shock cognate 71 kDa protein OS=Homo sapiens OX=9606 GN=HSPA8 PE=1 SV=1	46.13	26	35	22	646	70.854	5.52		300000000	HSPA8	111.465
High	Q9BQE3	Tubulin alpha-1C chain OS=Homo sapiens OX=9606 GN=TUBA1C PE=1 SV=1	51.4477	21	32	3	449	49.863	5.1		62000000	TUBA1C	103.609
High	P0DMV9	Heat shock 70 kDa protein 1B OS=Homo sapiens OX=9606 GN=HSPA1B PE=1 SV=1	44.7738	25	37	21	641	70.009	5.66		470000000	HSPA1B; HSPA1A	110.294
High	P78527	DNA-dependent protein kinase catalytic subunit OS=Homo sapiens OX=9606 GN=PRKDC PE=1 SV=3	11.7248	39	39	39	4128	468.788	7.12		68000000	PRKDC	98.9281
High	P49327	Fatty acid synthase OS=Homo sapiens OX=9606 GN=FASN PE=1 SV=3	17.3636	36	38	36	2511	273.254	6.44	Acetyl [N-Term]	71000000	FASN	105.86
High	P08779	Keratin, type I cytoskeletal 16 OS=Homo sapiens OX=9606 GN=KRT16 PE=1 SV=4	45.0317	20	34	9	473	51.236	5.05		140000000	KRT16	97.0315
High	P02538	Keratin, type II cytoskeletal 6A OS=Homo sapiens OX=9606 GN=KRT6A PE=1 SV=3	38.4752	26	35	3	564	60.008	8		75000000	KRT6A	105.608
High	P08238	Heat shock protein HSP 90-beta OS=Homo sapiens OX=9606 GN=HSP90AB1 PE=1 SV=4	35.4972	24	29	15	724	83.212	5.03		180000000	HSP90AB1	87.9876
High	Q9BVA1	Tubulin beta-2B chain OS=Homo sapiens OX=9606 GN=TUBB2B PE=1 SV=1	43.3708	19	35	3	445	49.921	4.89		60000000	TUBB2B	107.991
High	P04259	Keratin, type II cytoskeletal 6B OS=Homo sapiens OX=9606 GN=KRT6B PE=1 SV=5	36.7021	24	43	2	564	60.03	8		42000000	KRT6B	117.245
High	P08670	Vimentin OS=Homo sapiens OX=9606 GN=VIM PE=1 SV=4	52.5751	21	26	20	466	53.619	5.12		210000000	VIM	89.0466
High	P68032	Actin, alpha cardiac muscle 1 OS=Homo sapiens OX=9606 GN=ACTC1 PE=1 SV=1	32.626	17	42	1	377	41.992	5.39		480000000	ACTC1	112.929
High	P78358	Cancer/testis antigen 1 OS=Homo sapiens OX=9606 GN=CTAG1A PE=1 SV=1	62.2222	9	45	9	180	17.981	8.41		11000000000	CTAG1A; CTAG1B	160.735
High	Q8TEX9	Importin-4 OS=Homo sapiens OX=9606 GN=IPO4 PE=1 SV=2	21.6466	19	22	19	1081	118.64	4.96	Acetyl [N-Term]	93000000	IPO4	66.2342
High	P62979	Ubiquitin-40S ribosomal protein S27a OS=Homo sapiens OX=9606 GN=RPS27A PE=1 SV=2	59.6154	11	36	11	156	17.953	9.64		2500000000	RPS27A	122.778
High	P60842	Eukaryotic initiation factor 4A-I OS=Homo sapiens OX=9606 GN=EIF4A1 PE=1 SV=1	34.7291	15	18	15	406	46.125	5.48		460000000	EIF4A1	59.3686
High	P27708	CAD protein OS=Homo sapiens OX=9606 GN=CAD PE=1 SV=3	12.5843	22	22	22	2225	242.829	6.46		79000000	CAD	63.6712
High	Q9UNF1	Melanoma-associated antigen D2 OS=Homo sapiens OX=9606 GN=MAGED2 PE=1 SV=2	35.1485	14	16	14	606	64.914	9.32		110000000	MAGED2	50.8426
High	P27635	60S ribosomal protein L10 OS=Homo sapiens OX=9606 GN=RPL10 PE=1 SV=4	54.2056	14	19	14	214	24.588	10.08		540000000	RPL10	57.4042
High	P52292	Importin subunit alpha-1 OS=Homo sapiens OX=9606 GN=KPNA2 PE=1 SV=1	33.6484	13	16	13	529	57.826	5.4		220000000	KPNA2	55.3905
High	P15924	Desmoplakin OS=Homo sapiens OX=9606 GN=DSP PE=1 SV=3	8.22013	22	23	22	2871	331.569	6.81		54000000	DSP	57.6582
High	P07814	Bifunctional glutamate/proline--tRNA ligase OS=Homo sapiens OX=9606 GN=EPRS PE=1 SV=5	16.2037	20	21	20	1512	170.483	7.33		67000000	EPRS	57.8982
High	P05141	ADP/ATP translocase 2 OS=Homo sapiens OX=9606 GN=SLC25A5 PE=1 SV=7	50.6711	18	30	7	298	32.831	9.69		360000000	SLC25A5	64.8458
High	O43175	D-3-phosphoglycerate dehydrogenase OS=Homo sapiens OX=9606 GN=PHGDH PE=1 SV=4	29.4559	14	16	14	533	56.614	6.71		150000000	PHGDH	52.664
High	Q00610	Clathrin heavy chain 1 OS=Homo sapiens OX=9606 GN=CLTC PE=1 SV=5	12.1194	16	17	16	1675	191.493	5.69		55000000	CLTC	47.8702
High	P13639	Elongation factor 2 OS=Homo sapiens OX=9606 GN=EEF2 PE=1 SV=4	25.4079	19	20	19	858	95.277	6.83		100000000	EEF2	52.9081
High	P36578	60S ribosomal protein L4 OS=Homo sapiens OX=9606 GN=RPL4 PE=1 SV=5	28.8056	13	15	13	427	47.667	11.06		250000000	RPL4	49.0973
High	P07900	Heat shock protein HSP 90-alpha OS=Homo sapiens OX=9606 GN=HSP90AA1 PE=1 SV=5	24.5902	17	19	8	732	84.607	5.02		46000000	HSP90AA1	48.6115
High	P78371	T-complex protein 1 subunit beta OS=Homo sapiens OX=9606 GN=CCT2 PE=1 SV=4	31.215	11	14	11	535	57.452	6.46		46000000	CCT2	46.075
High	O14654	Insulin receptor substrate 4 OS=Homo sapiens OX=9606 GN=IRS4 PE=1 SV=1	17.502	16	17	16	1257	133.685	8.44		97000000	IRS4	50.4912
High	Q14166	Tubulin--tyrosine ligase-like protein 12 OS=Homo sapiens OX=9606 GN=TTLL12 PE=1 SV=2	19.8758	10	13	10	644	74.356	5.53		74000000	TTLL12	42.6987
High	Q4VCS5	Angiomotin OS=Homo sapiens OX=9606 GN=AMOT PE=1 SV=1	14.9446	14	14	14	1084	118.013	7.64		49000000	AMOT	37.8657
High	Q14974	Importin subunit beta-1 OS=Homo sapiens OX=9606 GN=KPNB1 PE=1 SV=2	19.863	13	14	13	876	97.108	4.78		110000000	KPNB1	41.0028
High	P23396	40S ribosomal protein S3 OS=Homo sapiens OX=9606 GN=RPS3 PE=1 SV=2	68.7243	17	17	17	243	26.671	9.66		290000000	RPS3	48.2017
High	P06493	Cyclin-dependent kinase 1 OS=Homo sapiens OX=9606 GN=CDK1 PE=1 SV=3	37.037	9	12	8	297	34.074	8.4		120000000	CDK1	41.6655
High	O43795	Unconventional myosin-Ib OS=Homo sapiens OX=9606 GN=MYO1B PE=1 SV=3	11.7958	11	12	11	1136	131.902	9.38		38000000	MYO1B	29.5892
High	P12236	ADP/ATP translocase 3 OS=Homo sapiens OX=9606 GN=SLC25A6 PE=1 SV=4	45.6376	15	24	4	298	32.845	9.74		94000000	SLC25A6	46.8893
High	P06753	Tropomyosin alpha-3 chain OS=Homo sapiens OX=9606 GN=TPM3 PE=1 SV=2	36.1404	9	11	4	285	32.93	4.72		75000000	TPM3	35.8453
High	P62280	40S ribosomal protein S11 OS=Homo sapiens OX=9606 GN=RPS11 PE=1 SV=3	57.5949	12	16	12	158	18.419	10.3		670000000	RPS11	40.2682
High	P05787	Keratin, type II cytoskeletal 8 OS=Homo sapiens OX=9606 GN=KRT8 PE=1 SV=7	15.942	11	30	3	483	53.671	5.59		24000000	KRT8	83.3478
High	P62269	40S ribosomal protein S18 OS=Homo sapiens OX=9606 GN=RPS18 PE=1 SV=3	57.2368	14	19	14	152	17.708	10.99		1100000000	RPS18	48.7053
High	P02768	Serum albumin OS=Homo sapiens OX=9606 GN=ALB PE=1 SV=2	12.3153	11	36	11	609	69.321	6.28		10000000000	ALB	76.3523
High	P49368	T-complex protein 1 subunit gamma OS=Homo sapiens OX=9606 GN=CCT3 PE=1 SV=4	28.6239	10	10	10	545	60.495	6.49		58000000	CCT3	35.757
High	P26641	Elongation factor 1-gamma OS=Homo sapiens OX=9606 GN=EEF1G PE=1 SV=3	19.4508	9	11	9	437	50.087	6.67		210000000	EEF1G	33.9431
High	P26640	Valine--tRNA ligase OS=Homo sapiens OX=9606 GN=VARS PE=1 SV=4	10.6013	11	12	11	1264	140.387	7.59		49000000	VARS; VARS2	33.5656
High	Q5JWF2	Guanine nucleotide-binding protein G(s) subunit alpha isoforms XLas OS=Homo sapiens OX=9606 GN=GNAS PE=1 SV=2	12.6326	12	12	12	1037	110.956	5.03		230000000	GNAS	35.9071
High	Q08211	ATP-dependent RNA helicase A OS=Homo sapiens OX=9606 GN=DHX9 PE=1 SV=4	10.315	10	10	10	1270	140.869	6.84		54000000	DHX9	32.6624
High	P62701	40S ribosomal protein S4, X isoform OS=Homo sapiens OX=9606 GN=RPS4X PE=1 SV=2	47.5285	15	16	15	263	29.579	10.15		230000000	RPS4X	39.5612
High	Q7Z2W4	Zinc finger CCCH-type antiviral protein 1 OS=Homo sapiens OX=9606 GN=ZC3HAV1 PE=1 SV=3	15.0776	10	10	10	902	101.367	8.4		42000000	ZC3HAV1	32.9889
High	P38606	V-type proton ATPase catalytic subunit A OS=Homo sapiens OX=9606 GN=ATP6V1A PE=1 SV=2	23.1767	12	12	12	617	68.26	5.52		55000000	ATP6V1A	33.7433
High	Q5T749	Keratinocyte proline-rich protein OS=Homo sapiens OX=9606 GN=KPRP PE=1 SV=1	20.2073	10	12	10	579	64.093	8.27		120000000	KPRP	37.6989
High	P07195	L-lactate dehydrogenase B chain OS=Homo sapiens OX=9606 GN=LDHB PE=1 SV=2	29.3413	10	10	9	334	36.615	6.05		190000000	LDHB	27.2581
High	O00410	Importin-5 OS=Homo sapiens OX=9606 GN=IPO5 PE=1 SV=4	8.02188	6	8	6	1097	123.55	4.94		44000000	IPO5	24.0859
High	P49588	Alanine--tRNA ligase, cytoplasmic OS=Homo sapiens OX=9606 GN=AARS PE=1 SV=2	15.2893	11	11	11	968	106.743	5.53		34000000	AARS	29.8403
High	P17987	T-complex protein 1 subunit alpha OS=Homo sapiens OX=9606 GN=TCP1 PE=1 SV=1	23.2014	10	11	10	556	60.306	6.11	Acetyl [N-Term]	48000000	TCP1	29.4639
High	P15880	40S ribosomal protein S2 OS=Homo sapiens OX=9606 GN=RPS2 PE=1 SV=2	35.4949	10	12	10	293	31.305	10.24		190000000	RPS2	31.3041
High	P55209	Nucleosome assembly protein 1-like 1 OS=Homo sapiens OX=9606 GN=NAP1L1 PE=1 SV=1	14.578	5	6	5	391	45.346	4.46		79000000	NAP1L1	21.2994
High	Q92616	eIF-2-alpha kinase activator GCN1 OS=Homo sapiens OX=9606 GN=GCN1 PE=1 SV=6	4.60502	10	10	10	2671	292.572	7.47		28000000	GCN1L1; GCN1	23.943
High	P46782	40S ribosomal protein S5 OS=Homo sapiens OX=9606 GN=RPS5 PE=1 SV=4	46.0784	8	10	8	204	22.862	9.72	Acetyl [N-Term]	150000000	RPS5	27.999
High	Q9BUF5	Tubulin beta-6 chain OS=Homo sapiens OX=9606 GN=TUBB6 PE=1 SV=1	21.5247	9	12	3	446	49.825	4.88		39000000	TUBB6	30.3657
High	Q93008	Probable ubiquitin carboxyl-terminal hydrolase FAF-X OS=Homo sapiens OX=9606 GN=USP9X PE=1 SV=3	4.35798	10	10	10	2570	292.094	5.8		27000000	USP9X	26.2205
High	P46060	Ran GTPase-activating protein 1 OS=Homo sapiens OX=9606 GN=RANGAP1 PE=1 SV=1	17.3765	10	11	10	587	63.502	4.68		73000000	RANGAP1	31.3297
High	P53621	Coatomer subunit alpha OS=Homo sapiens OX=9606 GN=COPA PE=1 SV=2	8.49673	10	10	10	1224	138.258	7.66		53000000	COPA	26.6113
High	Q86YZ3	Hornerin OS=Homo sapiens OX=9606 GN=HRNR PE=1 SV=2	6.2807	5	11	5	2850	282.228	10.04		100000000	HRNR	39.6405
High	P26639	Threonine--tRNA ligase, cytoplasmic OS=Homo sapiens OX=9606 GN=TARS PE=1 SV=3	15.9059	11	12	11	723	83.382	6.67		51000000	TARS	28.6675
High	P06748	Nucleophosmin OS=Homo sapiens OX=9606 GN=NPM1 PE=1 SV=2	9.52381	1	3	1	294	32.555	4.78		170000000	NPM1	17.1596
High	Q13263	Transcription intermediary factor 1-beta OS=Homo sapiens OX=9606 GN=TRIM28 PE=1 SV=5	16.4072	7	7	7	835	88.493	5.77		65000000	TRIM28	22.5547
High	P58004	Sestrin-2 OS=Homo sapiens OX=9606 GN=SESN2 PE=1 SV=1	18.125	5	5	5	480	54.459	5.9		35000000	SESN2	19.0064
High	P52272	Heterogeneous nuclear ribonucleoprotein M OS=Homo sapiens OX=9606 GN=HNRNPM PE=1 SV=3	14.2466	9	10	9	730	77.464	8.7		59000000	HNRNPM	27.5758
High	P61221	ATP-binding cassette sub-family E member 1 OS=Homo sapiens OX=9606 GN=ABCE1 PE=1 SV=1	19.5326	9	10	9	599	67.271	8.34		49000000	ABCE1	20.5224
High	P05783	Keratin, type I cytoskeletal 18 OS=Homo sapiens OX=9606 GN=KRT18 PE=1 SV=2	17.4419	7	9	6	430	48.029	5.45		84000000	KRT18	26.886
High	Q9Y383	Putative RNA-binding protein Luc7-like 2 OS=Homo sapiens OX=9606 GN=LUC7L2 PE=1 SV=2	24.4898	9	9	6	392	46.486	10.01		76000000	LUC7L2	23.6616
High	P55060	Exportin-2 OS=Homo sapiens OX=9606 GN=CSE1L PE=1 SV=3	8.75386	6	6	6	971	110.346	5.77	Acetyl [N-Term]	14000000	CSE1L	18.7638
High	P67936	Tropomyosin alpha-4 chain OS=Homo sapiens OX=9606 GN=TPM4 PE=1 SV=3	25	6	7	1	248	28.504	4.69		7700000	TPM4	21.6513
High	P33993	DNA replication licensing factor MCM7 OS=Homo sapiens OX=9606 GN=MCM7 PE=1 SV=4	18.0807	9	9	9	719	81.257	6.46		35000000	MCM7	25.3146
High	P60660	Myosin light polypeptide 6 OS=Homo sapiens OX=9606 GN=MYL6 PE=1 SV=2	58.2781	7	8	7	151	16.919	4.65		170000000	MYL6	26.1304
High	P07910	Heterogeneous nuclear ribonucleoproteins C1/C2 OS=Homo sapiens OX=9606 GN=HNRNPC PE=1 SV=4	24.5098	7	9	7	306	33.65	5.08		340000000	HNRNPC	24.8867
High	P68104	Elongation factor 1-alpha 1 OS=Homo sapiens OX=9606 GN=EEF1A1 PE=1 SV=1	24.6753	8	8	8	462	50.109	9.01		120000000	EEF1A1	20.9893
High	P62906	60S ribosomal protein L10a OS=Homo sapiens OX=9606 GN=RPL10A PE=1 SV=2	33.6406	7	8	7	217	24.816	9.94		84000000	RPL10A	21.9877
High	P39023	60S ribosomal protein L3 OS=Homo sapiens OX=9606 GN=RPL3 PE=1 SV=2	23.5732	9	9	9	403	46.08	10.18		79000000	RPL3	19.6776
High	Q86Y56	Dynein assembly factor 5, axonemal OS=Homo sapiens OX=9606 GN=DNAAF5 PE=1 SV=4	10.5263	8	9	8	855	93.462	6.42		39000000	HEATR2; DNAAF5	18.6665
High	P08243	Asparagine synthetase [glutamine-hydrolyzing] OS=Homo sapiens OX=9606 GN=ASNS PE=1 SV=4	22.1034	11	11	11	561	64.329	6.86		100000000	ASNS	24.4868
High	Q12905	Interleukin enhancer-binding factor 2 OS=Homo sapiens OX=9606 GN=ILF2 PE=1 SV=2	22.0513	5	8	5	390	43.035	5.26		43000000	ILF2	25.2587
High	Q9Y678	Coatomer subunit gamma-1 OS=Homo sapiens OX=9606 GN=COPG1 PE=1 SV=1	13.9588	8	8	8	874	97.655	5.47		29000000	COPG1	20.5572
High	O00571	ATP-dependent RNA helicase DDX3X OS=Homo sapiens OX=9606 GN=DDX3X PE=1 SV=3	13.2931	6	6	6	662	73.198	7.18		72000000	DDX3X	21.007
High	P31943	Heterogeneous nuclear ribonucleoprotein H OS=Homo sapiens OX=9606 GN=HNRNPH1 PE=1 SV=4	18.931	7	7	3	449	49.198	6.3		17000000	HNRNPH1	19.4713
High	P55884	Eukaryotic translation initiation factor 3 subunit B OS=Homo sapiens OX=9606 GN=EIF3B PE=1 SV=3	10.3194	6	8	6	814	92.424	5		56000000	EIF3B	22.8142
High	Q02878	60S ribosomal protein L6 OS=Homo sapiens OX=9606 GN=RPL6 PE=1 SV=3	20.8333	6	7	6	288	32.708	10.58		48000000	RPL6	20.7547
High	P30876	DNA-directed RNA polymerase II subunit RPB2 OS=Homo sapiens OX=9606 GN=POLR2B PE=1 SV=1	9.36968	7	7	7	1174	133.811	6.87		30000000	POLR2B	21.944
High	P61247	40S ribosomal protein S3a OS=Homo sapiens OX=9606 GN=RPS3A PE=1 SV=2	20.8333	6	6	6	264	29.926	9.73		100000000	RPS3A	17.481
High	Q96P70	Importin-9 OS=Homo sapiens OX=9606 GN=IPO9 PE=1 SV=3	9.2219	8	9	8	1041	115.889	4.81		37000000	IPO9	24.6725
High	P52732	Kinesin-like protein KIF11 OS=Homo sapiens OX=9606 GN=KIF11 PE=1 SV=2	8.42803	8	8	8	1056	119.085	5.64		21000000	KIF11	16.2799
High	Q02543	60S ribosomal protein L18a OS=Homo sapiens OX=9606 GN=RPL18A PE=1 SV=2	32.9545	7	10	7	176	20.749	10.71		330000000	RPL18A	22.9633
High	P63244	Receptor of activated protein C kinase 1 OS=Homo sapiens OX=9606 GN=RACK1 PE=1 SV=3	23.3438	7	7	7	317	35.055	7.69		86000000	GNB2L1; RACK1	19.078
High	O43242	26S proteasome non-ATPase regulatory subunit 3 OS=Homo sapiens OX=9606 GN=PSMD3 PE=1 SV=2	18.9139	6	6	6	534	60.939	8.44		33000000	PSMD3	19.1785
High	Q8TCG1	Protein CIP2A OS=Homo sapiens OX=9606 GN=CIP2A PE=1 SV=2	7.8453	7	7	7	905	102.121	6.23		40000000	KIAA1524; CIP2A	18.5808
High	P62241	40S ribosomal protein S8 OS=Homo sapiens OX=9606 GN=RPS8 PE=1 SV=2	33.6538	6	6	6	208	24.19	10.32		120000000	RPS8	18.1154
High	P49411	Elongation factor Tu, mitochondrial OS=Homo sapiens OX=9606 GN=TUFM PE=1 SV=2	17.9204	7	7	7	452	49.51	7.61		51000000	TUFM	18.3757
High	Q9Y262	Eukaryotic translation initiation factor 3 subunit L OS=Homo sapiens OX=9606 GN=EIF3L PE=1 SV=1	11.3475	5	5	5	564	66.684	6.34		24000000	EIF3L	15.9255
High	Q15021	Condensin complex subunit 1 OS=Homo sapiens OX=9606 GN=NCAPD2 PE=1 SV=3	6.995	8	8	8	1401	157.082	6.61		23000000	NCAPD2	19.331
High	O95373	Importin-7 OS=Homo sapiens OX=9606 GN=IPO7 PE=1 SV=1	8.09249	7	7	6	1038	119.44	4.82		31000000	IPO7	21.1545
High	P00338	L-lactate dehydrogenase A chain OS=Homo sapiens OX=9606 GN=LDHA PE=1 SV=2	19.8795	7	8	6	332	36.665	8.27		85000000	LDHA	16.6557
High	Q9H9B4	Sideroflexin-1 OS=Homo sapiens OX=9606 GN=SFXN1 PE=1 SV=4	20.8075	6	6	6	322	35.596	9.07		92000000	SFXN1	16.2111
High	P30153	Serine/threonine-protein phosphatase 2A 65 kDa regulatory subunit A alpha isoform OS=Homo sapiens OX=9606 GN=PPP2R1A PE=1 SV=4	12.7334	5	5	5	589	65.267	5.11		26000000	PPP2R1A	12.4968
High	P41252	Isoleucine--tRNA ligase, cytoplasmic OS=Homo sapiens OX=9606 GN=IARS PE=1 SV=2	7.60697	8	8	8	1262	144.406	6.15		26000000	IARS	18.4586
High	Q14683	Structural maintenance of chromosomes protein 1A OS=Homo sapiens OX=9606 GN=SMC1A PE=1 SV=2	5.3528	6	6	6	1233	143.144	7.64		21000000	SMC1A	17.62
High	P42677	40S ribosomal protein S27 OS=Homo sapiens OX=9606 GN=RPS27 PE=1 SV=3	40.4762	4	5	4	84	9.455	9.45		300000000	RPS27	15.9133
High	P14923	Junction plakoglobin OS=Homo sapiens OX=9606 GN=JUP PE=1 SV=3	13.6913	10	10	10	745	81.693	6.14		20000000	JUP	22.2574
High	Q9Y5V3	Melanoma-associated antigen D1 OS=Homo sapiens OX=9606 GN=MAGED1 PE=1 SV=3	8.74036	5	6	5	778	86.107	5.83		30000000	MAGED1	15.0182
High	P18621	60S ribosomal protein L17 OS=Homo sapiens OX=9606 GN=RPL17 PE=1 SV=3	22.2826	4	5	4	184	21.383	10.17		68000000	RPL17	14.2147
High	P06737	Glycogen phosphorylase, liver form OS=Homo sapiens OX=9606 GN=PYGL PE=1 SV=4	9.79929	8	8	8	847	97.087	7.17		31000000	PYGL	17.0365
High	P35998	26S proteasome regulatory subunit 7 OS=Homo sapiens OX=9606 GN=PSMC2 PE=1 SV=3	13.164	4	4	4	433	48.603	5.95		25000000	PSMC2	13.8141
High	O75643	U5 small nuclear ribonucleoprotein 200 kDa helicase OS=Homo sapiens OX=9606 GN=SNRNP200 PE=1 SV=2	3.60487	5	5	5	2136	244.353	6.06		11000000	SNRNP200	14.5172
High	Q15042	Rab3 GTPase-activating protein catalytic subunit OS=Homo sapiens OX=9606 GN=RAB3GAP1 PE=1 SV=3	7.54332	6	7	6	981	110.454	5.55		32000000	RAB3GAP1	20.9455
High	P62753	40S ribosomal protein S6 OS=Homo sapiens OX=9606 GN=RPS6 PE=1 SV=1	17.6707	4	4	4	249	28.663	10.84		72000000	RPS6	16.1303
High	P28340	DNA polymerase delta catalytic subunit OS=Homo sapiens OX=9606 GN=POLD1 PE=1 SV=2	7.76874	8	8	8	1107	123.553	7.03		29000000	POLD1	22.4447
High	P62266	40S ribosomal protein S23 OS=Homo sapiens OX=9606 GN=RPS23 PE=1 SV=3	48.951	6	7	6	143	15.798	10.49		240000000	RPS23	20.8629
High	Q8N1N4	Keratin, type II cytoskeletal 78 OS=Homo sapiens OX=9606 GN=KRT78 PE=1 SV=2	10.9615	5	5	4	520	56.83	6.02		21000000	KRT78	14.0114
High	P63173	60S ribosomal protein L38 OS=Homo sapiens OX=9606 GN=RPL38 PE=1 SV=2	50	4	5	4	70	8.213	10.1		89000000	RPL38	16.0883
High	P55795	Heterogeneous nuclear ribonucleoprotein H2 OS=Homo sapiens OX=9606 GN=HNRNPH2 PE=1 SV=1	14.4766	5	5	1	449	49.232	6.3		20000000	HNRNPH2	14.8328
High	P22314	Ubiquitin-like modifier-activating enzyme 1 OS=Homo sapiens OX=9606 GN=UBA1 PE=1 SV=3	4.82042	3	4	3	1058	117.774	5.76		14000000	UBA1	14.3843
High	Q8N1F7	Nuclear pore complex protein Nup93 OS=Homo sapiens OX=9606 GN=NUP93 PE=1 SV=2	9.76801	8	8	8	819	93.43	5.72		57000000	NUP93	19.1059
High	Q6P996	Pyridoxal-dependent decarboxylase domain-containing protein 1 OS=Homo sapiens OX=9606 GN=PDXDC1 PE=1 SV=2	10.9137	6	6	6	788	86.652	5.38		18000000	PDXDC1; LOC102724985	17.6162
High	P08727	Keratin, type I cytoskeletal 19 OS=Homo sapiens OX=9606 GN=KRT19 PE=1 SV=4	12.75	6	10	2	400	44.079	5.14		28000000	KRT19	25.1125
High	Q9UQE7	Structural maintenance of chromosomes protein 3 OS=Homo sapiens OX=9606 GN=SMC3 PE=1 SV=2	5.17666	5	5	5	1217	141.454	7.18		20000000	SMC3	13.1221
High	O43683	Mitotic checkpoint serine/threonine-protein kinase BUB1 OS=Homo sapiens OX=9606 GN=BUB1 PE=1 SV=1	4.97696	4	4	4	1085	122.297	6.47		24000000	BUB1	8.9127
High	Q96FW1	Ubiquitin thioesterase OTUB1 OS=Homo sapiens OX=9606 GN=OTUB1 PE=1 SV=2	13.6531	3	4	3	271	31.264	4.94		8800000	OTUB1	10.9005
High	P14635	G2/mitotic-specific cyclin-B1 OS=Homo sapiens OX=9606 GN=CCNB1 PE=1 SV=1	12.0092	4	4	4	433	48.306	7.47		9400000	CCNB1	12.2388
High	P62847	40S ribosomal protein S24 OS=Homo sapiens OX=9606 GN=RPS24 PE=1 SV=1	29.3233	4	5	4	133	15.413	10.78		51000000	RPS24	14.6383
High	Q5D862	Filaggrin-2 OS=Homo sapiens OX=9606 GN=FLG2 PE=1 SV=1	4.60059	6	7	6	2391	247.928	8.31		70000000	FLG2	16.4696
High	Q99623	Prohibitin-2 OS=Homo sapiens OX=9606 GN=PHB2 PE=1 SV=2	23.0769	6	6	6	299	33.276	9.83		49000000	PHB2	15.2869
High	Q8IWZ3	Ankyrin repeat and KH domain-containing protein 1 OS=Homo sapiens OX=9606 GN=ANKHD1 PE=1 SV=1	2.12431	4	4	3	2542	269.291	5.73		10000000	ANKHD1; ANKHD1-EIF4EBP3	12.3837
High	P62244	40S ribosomal protein S15a OS=Homo sapiens OX=9606 GN=RPS15A PE=1 SV=2	38.4615	4	4	4	130	14.83	10.13		130000000	RPS15A	13.1801
High	Q96GD4	Aurora kinase B OS=Homo sapiens OX=9606 GN=AURKB PE=1 SV=3	19.4767	5	6	4	344	39.286	9.29		21000000	AURKB	13.0717
High	O15397	Importin-8 OS=Homo sapiens OX=9606 GN=IPO8 PE=1 SV=2	5.20733	5	5	4	1037	119.861	5.16		29000000	IPO8	15.3491
High	P14868	Aspartate--tRNA ligase, cytoplasmic OS=Homo sapiens OX=9606 GN=DARS PE=1 SV=2	15.1697	8	8	8	501	57.1	6.55		26000000	DARS	17.0446
High	Q9UHI6	Probable ATP-dependent RNA helicase DDX20 OS=Homo sapiens OX=9606 GN=DDX20 PE=1 SV=2	8.73786	6	6	6	824	92.183	6.95		51000000	DDX20	19.192
High	Q13200	26S proteasome non-ATPase regulatory subunit 2 OS=Homo sapiens OX=9606 GN=PSMD2 PE=1 SV=3	6.4978	4	4	4	908	100.136	5.2		19000000	PSMD2	8.95598
High	Q02413	Desmoglein-1 OS=Homo sapiens OX=9606 GN=DSG1 PE=1 SV=2	9.81888	6	6	6	1049	113.676	5.03		37000000	DSG1	15.7011
High	O00159	Unconventional myosin-Ic OS=Homo sapiens OX=9606 GN=MYO1C PE=1 SV=4	6.30292	5	5	5	1063	121.606	9.41		24000000	MYO1C	12.129
High	P04406	Glyceraldehyde-3-phosphate dehydrogenase OS=Homo sapiens OX=9606 GN=GAPDH PE=1 SV=3	22.0896	3	4	3	335	36.03	8.46		39000000	GAPDH	12.8737
High	P50991	T-complex protein 1 subunit delta OS=Homo sapiens OX=9606 GN=CCT4 PE=1 SV=4	15.2134	5	5	5	539	57.888	7.83		14000000	CCT4	11.5633
High	Q07021	Complement component 1 Q subcomponent-binding protein, mitochondrial OS=Homo sapiens OX=9606 GN=C1QBP PE=1 SV=1	12.0567	2	2	2	282	31.343	4.84		54000000	C1QBP	9.00076
High	P62805	Histone H4 OS=Homo sapiens OX=9606 GN=HIST1H4A PE=1 SV=2	41.7476	5	5	5	103	11.36	11.36		220000000	HIST1H4A; HIST1H4F; HIST1H4D; HIST1H4J; HIST2H4A; HIST2H4B; HIST1H4H; HIST1H4C; HIST4H4; HIST1H4E; HIST1H4I; HIST1H4B; HIST1H4K; HIST1H4L	14.3813
High	Q99613	Eukaryotic translation initiation factor 3 subunit C OS=Homo sapiens OX=9606 GN=EIF3C PE=1 SV=1	6.7908	6	6	6	913	105.278	5.68		11000000	EIF3C	13.0828
High	O60684	Importin subunit alpha-7 OS=Homo sapiens OX=9606 GN=KPNA6 PE=1 SV=1	11.9403	7	7	7	536	59.991	4.98		51000000	KPNA6	13.3498
High	O14980	Exportin-1 OS=Homo sapiens OX=9606 GN=XPO1 PE=1 SV=1	5.04202	4	4	4	1071	123.306	6.06		29000000	XPO1	11.377
High	P40938	Replication factor C subunit 3 OS=Homo sapiens OX=9606 GN=RFC3 PE=1 SV=2	13.764	4	4	4	356	40.53	8.34		24000000	RFC3	10.3367
High	Q15365	Poly(rC)-binding protein 1 OS=Homo sapiens OX=9606 GN=PCBP1 PE=1 SV=2	18.8202	5	5	5	356	37.474	7.09		89000000	PCBP1	10.8809
High	Q14152	Eukaryotic translation initiation factor 3 subunit A OS=Homo sapiens OX=9606 GN=EIF3A PE=1 SV=1	6.15051	9	9	9	1382	166.468	6.79		40000000	EIF3A	20.3515
High	P40429	60S ribosomal protein L13a OS=Homo sapiens OX=9606 GN=RPL13A PE=1 SV=2	27.0936	7	7	7	203	23.562	10.93		62000000	RPL13A	12.4526
High	Q14203	Dynactin subunit 1 OS=Homo sapiens OX=9606 GN=DCTN1 PE=1 SV=3	5.71205	6	6	6	1278	141.607	5.81		14000000	DCTN1	14.9743
High	Q9NTJ3	Structural maintenance of chromosomes protein 4 OS=Homo sapiens OX=9606 GN=SMC4 PE=1 SV=2	4.96894	7	7	7	1288	147.091	6.79		32000000	SMC4	15.7174
High	O95816	BAG family molecular chaperone regulator 2 OS=Homo sapiens OX=9606 GN=BAG2 PE=1 SV=1	17.0616	4	4	4	211	23.757	6.7		28000000	BAG2	9.96058
High	O15027	Protein transport protein Sec16A OS=Homo sapiens OX=9606 GN=SEC16A PE=1 SV=4	2.75774	4	4	4	2357	251.738	5.8		16000000		8.45873
High	P42766	60S ribosomal protein L35 OS=Homo sapiens OX=9606 GN=RPL35 PE=1 SV=2	26.0163	3	4	3	123	14.543	11.05		97000000	RPL35	11.6682
High	P18124	60S ribosomal protein L7 OS=Homo sapiens OX=9606 GN=RPL7 PE=1 SV=1	22.1774	6	6	6	248	29.207	10.65		62000000	RPL7	15.5023
High	P35232	Prohibitin OS=Homo sapiens OX=9606 GN=PHB PE=1 SV=1	19.1176	4	4	4	272	29.786	5.76		27000000	PHB	11.775
High	P08865	40S ribosomal protein SA OS=Homo sapiens OX=9606 GN=RPSA PE=1 SV=4	13.8983	3	3	3	295	32.833	4.87		43000000	RPSA	10.207
High	Q00839	Heterogeneous nuclear ribonucleoprotein U OS=Homo sapiens OX=9606 GN=HNRNPU PE=1 SV=6	7.0303	7	7	7	825	90.528	6		60000000	HNRNPU	12.7025
High	Q15654	Thyroid receptor-interacting protein 6 OS=Homo sapiens OX=9606 GN=TRIP6 PE=1 SV=3	12.395	4	4	4	476	50.255	7.37		29000000	TRIP6	11.6673
High	P61158	Actin-related protein 3 OS=Homo sapiens OX=9606 GN=ACTR3 PE=1 SV=3	15.0718	4	4	4	418	47.341	5.88		27000000	ACTR3	13.0694
High	O00743	Serine/threonine-protein phosphatase 6 catalytic subunit OS=Homo sapiens OX=9606 GN=PPP6C PE=1 SV=1	19.6721	4	4	4	305	35.121	5.69		13000000	PPP6C	10.692
High	Q9Y285	Phenylalanine--tRNA ligase alpha subunit OS=Homo sapiens OX=9606 GN=FARSA PE=1 SV=3	10.0394	3	3	3	508	57.528	7.8		42000000	FARSA	12.336
High	Q5T9A4	ATPase family AAA domain-containing protein 3B OS=Homo sapiens OX=9606 GN=ATAD3B PE=1 SV=1	7.40741	5	5	5	648	72.527	9.2		51000000	ATAD3B	13.7308
High	P40939	Trifunctional enzyme subunit alpha, mitochondrial OS=Homo sapiens OX=9606 GN=HADHA PE=1 SV=2	9.96068	5	5	5	763	82.947	9.04		7900000	HADHA	12.8158
High	Q13283	Ras GTPase-activating protein-binding protein 1 OS=Homo sapiens OX=9606 GN=G3BP1 PE=1 SV=1	13.0901	4	4	4	466	52.132	5.52		58000000	G3BP1	13.6121
High	Q14671	Pumilio homolog 1 OS=Homo sapiens OX=9606 GN=PUM1 PE=1 SV=3	5.31197	4	4	4	1186	126.395	6.84		16000000	PUM1	11.5851
High	O43592	Exportin-T OS=Homo sapiens OX=9606 GN=XPOT PE=1 SV=2	5.30146	4	4	4	962	109.893	5.39	Acetyl [N-Term]	13000000	XPOT	10.6963
High	Q00325	Phosphate carrier protein, mitochondrial OS=Homo sapiens OX=9606 GN=SLC25A3 PE=1 SV=2	15.7459	7	8	7	362	40.069	9.38		170000000	SLC25A3	15.0835
High	O00567	Nucleolar protein 56 OS=Homo sapiens OX=9606 GN=NOP56 PE=1 SV=4	8.41751	5	5	5	594	66.009	9.19		17000000	NOP56	12.7029
High	P53618	Coatomer subunit beta OS=Homo sapiens OX=9606 GN=COPB1 PE=1 SV=3	5.77125	4	4	4	953	107.074	6.05		18000000	COPB1	12.8703
High	O14950	Myosin regulatory light chain 12B OS=Homo sapiens OX=9606 GN=MYL12B PE=1 SV=2	26.7442	3	3	3	172	19.767	4.84		23000000	MYL12B; MYL12A	10.3453
High	P05023	Sodium/potassium-transporting ATPase subunit alpha-1 OS=Homo sapiens OX=9606 GN=ATP1A1 PE=1 SV=1	5.18084	4	4	4	1023	112.824	5.49		17000000	ATP1A1	11.8503
High	P61204	ADP-ribosylation factor 3 OS=Homo sapiens OX=9606 GN=ARF3 PE=1 SV=2	38.674	5	5	2	181	20.588	7.43		10000000	ARF3	13.6355
High	P53985	Monocarboxylate transporter 1 OS=Homo sapiens OX=9606 GN=SLC16A1 PE=1 SV=3	6.6	3	3	3	500	53.909	8.66		36000000	SLC16A1	7.89436
High	Q14498	RNA-binding protein 39 OS=Homo sapiens OX=9606 GN=RBM39 PE=1 SV=2	11.5094	5	5	5	530	59.343	10.1		47000000	RBM39	11.9618
High	P46781	40S ribosomal protein S9 OS=Homo sapiens OX=9606 GN=RPS9 PE=1 SV=3	27.8351	6	6	6	194	22.578	10.65		98000000	RPS9	14.8201
High	P04075	Fructose-bisphosphate aldolase A OS=Homo sapiens OX=9606 GN=ALDOA PE=1 SV=2	23.0769	6	6	6	364	39.395	8.09		32000000	ALDOA	14.1447
High	Q2NKX8	DNA excision repair protein ERCC-6-like OS=Homo sapiens OX=9606 GN=ERCC6L PE=1 SV=1	3.52	3	3	3	1250	141.015	5.31		30000000	ERCC6L	6.92665
High	P62249	40S ribosomal protein S16 OS=Homo sapiens OX=9606 GN=RPS16 PE=1 SV=2	36.9863	6	7	6	146	16.435	10.21		300000000	RPS16	16.2479
High	Q13148	TAR DNA-binding protein 43 OS=Homo sapiens OX=9606 GN=TARDBP PE=1 SV=1	12.3188	4	4	4	414	44.711	6.19		14000000	TARDBP	10.8699
High	Q6PJG6	BRCA1-associated ATM activator 1 OS=Homo sapiens OX=9606 GN=BRAT1 PE=1 SV=2	8.03898	6	6	6	821	88.063	5.27		23000000	BRAT1	12.8755
High	Q9BTE3	Mini-chromosome maintenance complex-binding protein OS=Homo sapiens OX=9606 GN=MCMBP PE=1 SV=2	5.76324	3	3	3	642	72.934	5.87		24000000	MCMBP	7.41921
High	Q04637	Eukaryotic translation initiation factor 4 gamma 1 OS=Homo sapiens OX=9606 GN=EIF4G1 PE=1 SV=4	3.18949	4	4	4	1599	175.382	5.33		20000000	EIF4G1	10.6337
High	Q9NPQ8	Synembryn-A OS=Homo sapiens OX=9606 GN=RIC8A PE=1 SV=3	6.21469	2	2	2	531	59.671	5.33		11000000	RIC8A	8.31932
High	Q99956	Dual specificity protein phosphatase 9 OS=Homo sapiens OX=9606 GN=DUSP9 PE=1 SV=1	5.98958	2	3	2	384	41.841	6.11		67000000	DUSP9	9.77608
High	P26373	60S ribosomal protein L13 OS=Homo sapiens OX=9606 GN=RPL13 PE=1 SV=4	24.6445	5	5	5	211	24.247	11.65		210000000	RPL13	15.0484
High	P18085	ADP-ribosylation factor 4 OS=Homo sapiens OX=9606 GN=ARF4 PE=1 SV=3	26.1111	4	4	1	180	20.498	7.14		49000000	ARF4	11.3721
High	Q9H3P7	Golgi resident protein GCP60 OS=Homo sapiens OX=9606 GN=ACBD3 PE=1 SV=4	7.57576	2	2	2	528	60.556	5.06		19000000	ACBD3	8.4104
High	Q14157	Ubiquitin-associated protein 2-like OS=Homo sapiens OX=9606 GN=UBAP2L PE=1 SV=2	6.25575	5	5	5	1087	114.465	7.11		20000000	UBAP2L	10.3928
High	P62829	60S ribosomal protein L23 OS=Homo sapiens OX=9606 GN=RPL23 PE=1 SV=1	40	4	5	4	140	14.856	10.51		180000000	RPL23	13.2194
High	Q16539	Mitogen-activated protein kinase 14 OS=Homo sapiens OX=9606 GN=MAPK14 PE=1 SV=3	12.5	4	4	4	360	41.267	5.78		32000000	MAPK14	10.3283
High	O60814	Histone H2B type 1-K OS=Homo sapiens OX=9606 GN=HIST1H2BK PE=1 SV=3	27.7778	3	7	3	126	13.882	10.32		300000000	HIST1H2BK	9.62327
High	P46779	60S ribosomal protein L28 OS=Homo sapiens OX=9606 GN=RPL28 PE=1 SV=3	27.7372	5	6	5	137	15.738	12.02		650000000	RPL28	13.2673
High	P31150	Rab GDP dissociation inhibitor alpha OS=Homo sapiens OX=9606 GN=GDI1 PE=1 SV=2	11.6331	4	4	4	447	50.55	5.14		32000000	GDI1	8.95527
High	Q9UJS0	Calcium-binding mitochondrial carrier protein Aralar2 OS=Homo sapiens OX=9606 GN=SLC25A13 PE=1 SV=2	8.59259	4	4	4	675	74.129	8.62		30000000	SLC25A13	11.6737
High	Q9Y4C2	TRPM8 channel-associated factor 1 OS=Homo sapiens OX=9606 GN=TCAF1 PE=1 SV=3	2.38871	2	3	2	921	102.061	6.54		42000000	FAM115A; TCAF1	8.62756
High	Q9UG63	ATP-binding cassette sub-family F member 2 OS=Homo sapiens OX=9606 GN=ABCF2 PE=1 SV=2	6.42055	3	3	3	623	71.245	7.37		26000000	ABCF2	6.87895
High	Q5T750	Skin-specific protein 32 OS=Homo sapiens OX=9606 GN=XP32 PE=1 SV=1	16	4	4	4	250	26.219	7.97		78000000	C1orf68	9.1539
High	O75179	Ankyrin repeat domain-containing protein 17 OS=Homo sapiens OX=9606 GN=ANKRD17 PE=1 SV=3	1.42144	3	3	2	2603	274.088	6.52		11000000	ANKRD17	6.7874
High	P62917	60S ribosomal protein L8 OS=Homo sapiens OX=9606 GN=RPL8 PE=1 SV=2	18.2879	4	4	4	257	28.007	11.03		42000000	RPL8	9.44109
High	P53007	Tricarboxylate transport protein, mitochondrial OS=Homo sapiens OX=9606 GN=SLC25A1 PE=1 SV=2	10.9325	3	4	3	311	33.991	9.89		48000000	SLC25A1	11.2442
High	P62826	GTP-binding nuclear protein Ran OS=Homo sapiens OX=9606 GN=RAN PE=1 SV=3	24.0741	6	6	6	216	24.408	7.49		130000000	RAN	13.0724
High	P49792	E3 SUMO-protein ligase RanBP2 OS=Homo sapiens OX=9606 GN=RANBP2 PE=1 SV=2	2.69851	8	8	8	3224	357.974	6.2		91000000	RANBP2	13.9275
High	Q9BU76	Multiple myeloma tumor-associated protein 2 OS=Homo sapiens OX=9606 GN=MMTAG2 PE=1 SV=1	17.1103	4	5	4	263	29.394	10.02		34000000	C1orf35	13.8465
High	O94832	Unconventional myosin-Id OS=Homo sapiens OX=9606 GN=MYO1D PE=1 SV=2	4.47316	4	4	4	1006	116.129	9.39		25000000	MYO1D	9.55686
High	Q9NQ29	Putative RNA-binding protein Luc7-like 1 OS=Homo sapiens OX=9606 GN=LUC7L PE=1 SV=1	11.0512	4	4	1	371	43.701	9.92		9700000	LUC7L	9.39564
High	Q15437	Protein transport protein Sec23B OS=Homo sapiens OX=9606 GN=SEC23B PE=1 SV=2	6.38853	3	3	3	767	86.424	6.89		9400000	SEC23B	8.23595
High	P10809	60 kDa heat shock protein, mitochondrial OS=Homo sapiens OX=9606 GN=HSPD1 PE=1 SV=2	6.63176	2	2	2	573	61.016	5.87		6500000	HSPD1	6.17053
High	P06733	Alpha-enolase OS=Homo sapiens OX=9606 GN=ENO1 PE=1 SV=2	8.06452	3	3	3	434	47.139	7.39		32000000	ENO1	7.59179
High	Q9Y617	Phosphoserine aminotransferase OS=Homo sapiens OX=9606 GN=PSAT1 PE=1 SV=2	12.4324	3	3	3	370	40.397	7.66		14000000	PSAT1	8.49563
High	Q96CS3	FAS-associated factor 2 OS=Homo sapiens OX=9606 GN=FAF2 PE=1 SV=2	6.51685	2	2	2	445	52.591	5.62		14000000	FAF2	7.11344
High	P55072	Transitional endoplasmic reticulum ATPase OS=Homo sapiens OX=9606 GN=VCP PE=1 SV=4	7.07196	5	5	5	806	89.266	5.26		11000000	VCP	9.11741
High	P48643	T-complex protein 1 subunit epsilon OS=Homo sapiens OX=9606 GN=CCT5 PE=1 SV=1	9.61183	4	4	4	541	59.633	5.66		19000000	CCT5	5.94978
High	Q8TEQ6	Gem-associated protein 5 OS=Homo sapiens OX=9606 GN=GEMIN5 PE=1 SV=3	2.91777	4	4	4	1508	168.483	6.62		16000000	GEMIN5	9.15104
High	P46776	60S ribosomal protein L27a OS=Homo sapiens OX=9606 GN=RPL27A PE=1 SV=2	27.7027	4	4	4	148	16.551	11		150000000	RPL27A	10.2604
High	Q9UHB9	Signal recognition particle subunit SRP68 OS=Homo sapiens OX=9606 GN=SRP68 PE=1 SV=2	7.33652	3	3	3	627	70.686	8.56		4300000	SRP68	8.78709
High	P84098	60S ribosomal protein L19 OS=Homo sapiens OX=9606 GN=RPL19 PE=1 SV=1	13.2653	2	2	2	196	23.451	11.47		88000000	RPL19	6.99661
High	Q92973	Transportin-1 OS=Homo sapiens OX=9606 GN=TNPO1 PE=1 SV=2	4.45434	3	3	2	898	102.289	4.98		28000000	TNPO1	5.83505
High	Q07020	60S ribosomal protein L18 OS=Homo sapiens OX=9606 GN=RPL18 PE=1 SV=2	18.0851	3	3	3	188	21.621	11.72		43000000	RPL18	8.55228
High	P62851	40S ribosomal protein S25 OS=Homo sapiens OX=9606 GN=RPS25 PE=1 SV=1	21.6	4	4	4	125	13.734	10.11		120000000	RPS25	10.6631
High	Q96EK5	KIF1-binding protein OS=Homo sapiens OX=9606 GN=KIF1BP PE=1 SV=1	6.60225	3	3	3	621	71.768	5.49		28000000	KIAA1279; KIF1BP	9.51868
High	O95347	Structural maintenance of chromosomes protein 2 OS=Homo sapiens OX=9606 GN=SMC2 PE=1 SV=2	3.92648	4	4	4	1197	135.572	8.43		18000000	SMC2	7.41224
High	P46379	Large proline-rich protein BAG6 OS=Homo sapiens OX=9606 GN=BAG6 PE=1 SV=2	3.53357	3	3	3	1132	119.334	5.6		40000000	BAG6	8.52573
High	Q92888	Rho guanine nucleotide exchange factor 1 OS=Homo sapiens OX=9606 GN=ARHGEF1 PE=1 SV=2	4.60526	3	3	3	912	102.371	5.66		6100000	ARHGEF1	7.61321
High	P40227	T-complex protein 1 subunit zeta OS=Homo sapiens OX=9606 GN=CCT6A PE=1 SV=3	11.8644	4	4	4	531	57.988	6.68		25000000	CCT6A	8.49611
High	P54136	Arginine--tRNA ligase, cytoplasmic OS=Homo sapiens OX=9606 GN=RARS PE=1 SV=2	9.24242	4	4	4	660	75.331	6.68		21000000	RARS	8.84484
High	P62195	26S proteasome regulatory subunit 8 OS=Homo sapiens OX=9606 GN=PSMC5 PE=1 SV=1	9.85222	3	3	3	406	45.597	7.55		18000000	PSMC5	8.73883
High	P35606	Coatomer subunit beta' OS=Homo sapiens OX=9606 GN=COPB2 PE=1 SV=2	5.29801	4	4	4	906	102.422	5.27		13000000	COPB2	7.88256
High	P43243	Matrin-3 OS=Homo sapiens OX=9606 GN=MATR3 PE=1 SV=2	5.07674	3	3	3	847	94.565	6.25		15000000	MATR3	8.39676
High	Q9Y5Q9	General transcription factor 3C polypeptide 3 OS=Homo sapiens OX=9606 GN=GTF3C3 PE=1 SV=1	5.75621	5	6	5	886	101.208	5.07		18000000	GTF3C3	11.6853
High	Q14739	Lamin-B receptor OS=Homo sapiens OX=9606 GN=LBR PE=1 SV=2	7.15447	4	4	4	615	70.658	9.36		24000000	LBR	5.92164
High	P81605	Dermcidin OS=Homo sapiens OX=9606 GN=DCD PE=1 SV=2	12.7273	2	2	2	110	11.277	6.54		47000000	DCD	7.11779
High	Q9BWE0	Replication initiator 1 OS=Homo sapiens OX=9606 GN=REPIN1 PE=1 SV=1	5.46737	2	2	2	567	63.534	9.98		15000000	REPIN1	7.17637
High	P14618	Pyruvate kinase PKM OS=Homo sapiens OX=9606 GN=PKM PE=1 SV=4	9.79284	3	3	3	531	57.9	7.84		13000000	PKM	9.74195
High	Q9UKF6	Cleavage and polyadenylation specificity factor subunit 3 OS=Homo sapiens OX=9606 GN=CPSF3 PE=1 SV=1	6.87135	4	4	4	684	77.436	5.6		15000000	CPSF3	5.75826
High	Q3ZCQ8	Mitochondrial import inner membrane translocase subunit TIM50 OS=Homo sapiens OX=9606 GN=TIMM50 PE=1 SV=2	9.91501	3	3	3	353	39.622	8.37		13000000	TIMM50	7.92442
High	Q6P2E9	Enhancer of mRNA-decapping protein 4 OS=Homo sapiens OX=9606 GN=EDC4 PE=1 SV=1	2.56959	3	3	3	1401	151.567	5.86		8200000	EDC4	7.00224
High	O15269	Serine palmitoyltransferase 1 OS=Homo sapiens OX=9606 GN=SPTLC1 PE=1 SV=1	6.34249	3	3	3	473	52.71	6.01		10000000	SPTLC1	7.55019
High	P47914	60S ribosomal protein L29 OS=Homo sapiens OX=9606 GN=RPL29 PE=1 SV=2	14.4654	2	3	2	159	17.741	11.66		55000000	RPL29	5.45404
High	O95232	Luc7-like protein 3 OS=Homo sapiens OX=9606 GN=LUC7L3 PE=1 SV=2	7.40741	2	2	2	432	51.435	9.79		15000000	LUC7L3	6.24936
High	P60228	Eukaryotic translation initiation factor 3 subunit E OS=Homo sapiens OX=9606 GN=EIF3E PE=1 SV=1	10.7865	4	4	4	445	52.187	6.04		25000000	EIF3E	11.0902
High	P07355	Annexin A2 OS=Homo sapiens OX=9606 GN=ANXA2 PE=1 SV=2	8.84956	2	2	2	339	38.58	7.75		8900000	ANXA2	6.95686
High	Q16576	Histone-binding protein RBBP7 OS=Homo sapiens OX=9606 GN=RBBP7 PE=1 SV=1	13.1765	4	4	4	425	47.79	5.05		11000000	RBBP7	7.29858
High	Q6NXE6	Armadillo repeat-containing protein 6 OS=Homo sapiens OX=9606 GN=ARMC6 PE=1 SV=2	8.58283	4	4	4	501	54.107	6.24		15000000	ARMC6	7.49495
High	P67775	Serine/threonine-protein phosphatase 2A catalytic subunit alpha isoform OS=Homo sapiens OX=9606 GN=PPP2CA PE=1 SV=1	7.76699	2	2	2	309	35.571	5.54		29000000	PPP2CA	5.73388
High	P11021	Endoplasmic reticulum chaperone BiP OS=Homo sapiens OX=9606 GN=HSPA5 PE=1 SV=2	7.95107	4	4	3	654	72.288	5.16		14000000	HSPA5	10.5632
High	O00303	Eukaryotic translation initiation factor 3 subunit F OS=Homo sapiens OX=9606 GN=EIF3F PE=1 SV=1	12.8852	4	4	4	357	37.54	5.45		52000000	EIF3F	9.14215
High	P43686	26S proteasome regulatory subunit 6B OS=Homo sapiens OX=9606 GN=PSMC4 PE=1 SV=2	9.56938	3	3	3	418	47.337	5.21	Acetyl [N-Term]	18000000	PSMC4	5.53453
High	P13674	Prolyl 4-hydroxylase subunit alpha-1 OS=Homo sapiens OX=9606 GN=P4HA1 PE=1 SV=2	4.49438	2	2	2	534	61.011	6.01		19000000	P4HA1	5.1686
High	P33981	Dual specificity protein kinase TTK OS=Homo sapiens OX=9606 GN=TTK PE=1 SV=2	4.2007	3	3	3	857	97.011	8.16		10000000	TTK	7.84929
High	Q96R06	Sperm-associated antigen 5 OS=Homo sapiens OX=9606 GN=SPAG5 PE=1 SV=2	2.93378	3	3	3	1193	134.338	5		23000000	SPAG5	8.75345
High	Q9NYL9	Tropomodulin-3 OS=Homo sapiens OX=9606 GN=TMOD3 PE=1 SV=1	7.67045	2	2	2	352	39.57	5.19		7800000	TMOD3	5.87976
High	Q9UJX3	Anaphase-promoting complex subunit 7 OS=Homo sapiens OX=9606 GN=ANAPC7 PE=1 SV=4	7.17863	3	3	3	599	66.813	5.64		15000000	ANAPC7	8.27611
High	P46777	60S ribosomal protein L5 OS=Homo sapiens OX=9606 GN=RPL5 PE=1 SV=3	12.4579	3	3	3	297	34.341	9.72		24000000	RPL5	8.06888
High	O75663	TIP41-like protein OS=Homo sapiens OX=9606 GN=TIPRL PE=1 SV=2	11.7647	2	2	2	272	31.424	5.91		11000000	TIPRL	6.60785
High	O15371	Eukaryotic translation initiation factor 3 subunit D OS=Homo sapiens OX=9606 GN=EIF3D PE=1 SV=1	4.56204	1	1	1	548	63.932	6.05			EIF3D	4.22601
High	Q9BVP2	Guanine nucleotide-binding protein-like 3 OS=Homo sapiens OX=9606 GN=GNL3 PE=1 SV=2	7.65027	3	3	3	549	61.954	9.16		9300000	GNL3	7.20439
High	P57088	Transmembrane protein 33 OS=Homo sapiens OX=9606 GN=TMEM33 PE=1 SV=2	8.09717	2	3	2	247	27.96	9.7		23000000	TMEM33	7.67278
High	P52907	F-actin-capping protein subunit alpha-1 OS=Homo sapiens OX=9606 GN=CAPZA1 PE=1 SV=3	11.5385	2	2	2	286	32.902	5.69		25000000	CAPZA1	7.30047
High	Q06787	Synaptic functional regulator FMR1 OS=Homo sapiens OX=9606 GN=FMR1 PE=1 SV=1	3.48101	2	2	2	632	71.131	7.42			FMR1	5.54878
High	P06576	ATP synthase subunit beta, mitochondrial OS=Homo sapiens OX=9606 GN=ATP5F1B PE=1 SV=3	8.12854	3	3	3	529	56.525	5.4		10000000	ATP5B	7.55243
High	P25705	ATP synthase subunit alpha, mitochondrial OS=Homo sapiens OX=9606 GN=ATP5F1A PE=1 SV=1	10.1266	5	5	5	553	59.714	9.13		52000000	ATP5A1	10.5141
High	O75251	NADH dehydrogenase [ubiquinone] iron-sulfur protein 7, mitochondrial OS=Homo sapiens OX=9606 GN=NDUFS7 PE=1 SV=3	10.7981	2	2	2	213	23.548	9.99		17000000	NDUFS7	6.89813
High	O14641	Segment polarity protein dishevelled homolog DVL-2 OS=Homo sapiens OX=9606 GN=DVL2 PE=1 SV=1	4.34783	3	3	3	736	78.899	6.02		16000000	DVL2	8.63484
High	Q16531	DNA damage-binding protein 1 OS=Homo sapiens OX=9606 GN=DDB1 PE=1 SV=1	3.68421	2	2	2	1140	126.887	5.26		19000000	DDB1	8.09514
High	Q9NZ01	Very-long-chain enoyl-CoA reductase OS=Homo sapiens OX=9606 GN=TECR PE=1 SV=1	9.41558	3	3	3	308	36.011	9.45		42000000	TECR	6.97694
High	P49721	Proteasome subunit beta type-2 OS=Homo sapiens OX=9606 GN=PSMB2 PE=1 SV=1	15.9204	3	3	3	201	22.822	7.02		33000000	PSMB2	7.51187
High	Q92615	La-related protein 4B OS=Homo sapiens OX=9606 GN=LARP4B PE=1 SV=3	3.38753	2	2	2	738	80.503	6.92		8500000	LARP4B	5.69933
High	P61163	Alpha-centractin OS=Homo sapiens OX=9606 GN=ACTR1A PE=1 SV=1	11.7021	3	3	3	376	42.587	6.64	Acetyl [N-Term]	9200000	ACTR1A	6.94746
High	Q9UFF9	CCR4-NOT transcription complex subunit 8 OS=Homo sapiens OX=9606 GN=CNOT8 PE=1 SV=1	8.56164	2	2	2	292	33.519	4.81		22000000	CNOT8	6.59608
High	P78344	Eukaryotic translation initiation factor 4 gamma 2 OS=Homo sapiens OX=9606 GN=EIF4G2 PE=1 SV=1	2.97685	2	2	2	907	102.297	7.14		12000000	EIF4G2	5.71671
High	Q15233	Non-POU domain-containing octamer-binding protein OS=Homo sapiens OX=9606 GN=NONO PE=1 SV=4	7.431	3	3	3	471	54.197	8.95		24000000	NONO	8.47808
High	Q9UBF2	Coatomer subunit gamma-2 OS=Homo sapiens OX=9606 GN=COPG2 PE=1 SV=1	3.55913	3	3	3	871	97.56	5.81		13000000	COPG2	7.49957
High	Q9NS69	Mitochondrial import receptor subunit TOM22 homolog OS=Homo sapiens OX=9606 GN=TOMM22 PE=1 SV=3	16.1972	2	2	2	142	15.512	4.34		27000000	TOMM22	5.77783
High	P22087	rRNA 2'-O-methyltransferase fibrillarin OS=Homo sapiens OX=9606 GN=FBL PE=1 SV=2	11.215	2	2	2	321	33.763	10.18		20000000	FBL	5.17634
High	Q15555	Microtubule-associated protein RP/EB family member 2 OS=Homo sapiens OX=9606 GN=MAPRE2 PE=1 SV=1	6.11621	1	1	1	327	37.008	5.57		47000000	MAPRE2	5.25797
High	Q12788	Transducin beta-like protein 3 OS=Homo sapiens OX=9606 GN=TBL3 PE=1 SV=2	3.09406	2	2	2	808	88.978	6.9		8500000	TBL3	5.49839
High	P11802	Cyclin-dependent kinase 4 OS=Homo sapiens OX=9606 GN=CDK4 PE=1 SV=2	14.5215	4	4	3	303	33.708	7.01		47000000	CDK4	6.14657
High	Q9BPX3	Condensin complex subunit 3 OS=Homo sapiens OX=9606 GN=NCAPG PE=1 SV=1	3.44828	3	3	3	1015	114.262	5.59		20000000	NCAPG	5.51934
High	P50542	Peroxisomal targeting signal 1 receptor OS=Homo sapiens OX=9606 GN=PEX5 PE=1 SV=3	4.22535	2	2	2	639	70.821	4.54		12000000	PEX5	5.86092
High	P56134	ATP synthase subunit f, mitochondrial OS=Homo sapiens OX=9606 GN=ATP5MF PE=1 SV=3	25.5319	2	2	2	94	10.911	9.67		7500000	ATP5J2	4.84336
High	P61160	Actin-related protein 2 OS=Homo sapiens OX=9606 GN=ACTR2 PE=1 SV=1	7.86802	3	3	3	394	44.732	6.74		72000000	ACTR2	7.0558
High	Q99832	T-complex protein 1 subunit eta OS=Homo sapiens OX=9606 GN=CCT7 PE=1 SV=2	11.7864	4	4	4	543	59.329	7.65		18000000	CCT7	7.44848
High	Q6P2Q9	Pre-mRNA-processing-splicing factor 8 OS=Homo sapiens OX=9606 GN=PRPF8 PE=1 SV=2	1.54176	3	3	3	2335	273.427	8.84		17000000	PRPF8	4.53699
High	P05388	60S acidic ribosomal protein P0 OS=Homo sapiens OX=9606 GN=RPLP0 PE=1 SV=1	8.83281	2	2	2	317	34.252	5.97		31000000	RPLP0	6.60763
High	Q16822	Phosphoenolpyruvate carboxykinase [GTP], mitochondrial OS=Homo sapiens OX=9606 GN=PCK2 PE=1 SV=4	4.375	3	3	3	640	70.654	7.62		17000000		6.93147
High	Q9Y6C9	Mitochondrial carrier homolog 2 OS=Homo sapiens OX=9606 GN=MTCH2 PE=1 SV=1	6.93069	1	2	1	303	33.309	7.97		28000000	MTCH2	7.21468
High	P57678	Gem-associated protein 4 OS=Homo sapiens OX=9606 GN=GEMIN4 PE=1 SV=2	3.21361	4	4	4	1058	119.96	6.04		24000000	GEMIN4	7.55053
High	P27348	14-3-3 protein theta OS=Homo sapiens OX=9606 GN=YWHAQ PE=1 SV=1	8.97959	2	2	2	245	27.747	4.78		21000000	YWHAQ	5.75591
High	P40937	Replication factor C subunit 5 OS=Homo sapiens OX=9606 GN=RFC5 PE=1 SV=1	9.41176	3	3	3	340	38.472	7.2		29000000	RFC5	5.686
High	Q13835	Plakophilin-1 OS=Homo sapiens OX=9606 GN=PKP1 PE=1 SV=2	2.00803	1	1	1	747	82.808	9.13		23000000	PKP1	4.60391
High	Q12906	Interleukin enhancer-binding factor 3 OS=Homo sapiens OX=9606 GN=ILF3 PE=1 SV=3	2.57271	1	1	1	894	95.279	8.76		5400000	ILF3	4.23213
High	O75807	Protein phosphatase 1 regulatory subunit 15A OS=Homo sapiens OX=9606 GN=PPP1R15A PE=1 SV=1	4.1543	2	2	2	674	73.433	4.61		8200000	PPP1R15A	5.44176
High	P62277	40S ribosomal protein S13 OS=Homo sapiens OX=9606 GN=RPS13 PE=1 SV=2	24.5033	3	3	3	151	17.212	10.54		55000000	RPS13	7.89785
High	P12277	Creatine kinase B-type OS=Homo sapiens OX=9606 GN=CKB PE=1 SV=1	8.13648	3	3	3	381	42.617	5.59		32000000	CKB	7.61278
High	P56192	Methionine--tRNA ligase, cytoplasmic OS=Homo sapiens OX=9606 GN=MARS PE=1 SV=2	4.22222	3	3	3	900	101.052	6.16		19000000	MARS	4.88625
High	P42224	Signal transducer and activator of transcription 1-alpha/beta OS=Homo sapiens OX=9606 GN=STAT1 PE=1 SV=2	5.06667	3	3	3	750	87.28	6.05		14000000	STAT1	8.08918
High	P28562	Dual specificity protein phosphatase 1 OS=Homo sapiens OX=9606 GN=DUSP1 PE=1 SV=3	7.35695	2	2	2	367	39.273	7.2		17000000	DUSP1	4.00614
High	P47756	F-actin-capping protein subunit beta OS=Homo sapiens OX=9606 GN=CAPZB PE=1 SV=4	7.94224	2	2	2	277	31.331	5.59		26000000	CAPZB	5.39264
High	Q8NB46	Serine/threonine-protein phosphatase 6 regulatory ankyrin repeat subunit C OS=Homo sapiens OX=9606 GN=ANKRD52 PE=1 SV=3	3.06691	2	2	2	1076	115.004	6.48		6300000	ANKRD52	4.74104
High	P62910	60S ribosomal protein L32 OS=Homo sapiens OX=9606 GN=RPL32 PE=1 SV=2	14.8148	2	2	2	135	15.85	11.33		110000000	RPL32	5.45525
High	Q9UKN8	General transcription factor 3C polypeptide 4 OS=Homo sapiens OX=9606 GN=GTF3C4 PE=1 SV=2	2.6764	1	1	1	822	91.923	6.65		19000000	GTF3C4	3.70864
High	P04792	Heat shock protein beta-1 OS=Homo sapiens OX=9606 GN=HSPB1 PE=1 SV=2	8.29268	1	1	1	205	22.768	6.4		44000000	HSPB1	3.91171
High	Q99460	26S proteasome non-ATPase regulatory subunit 1 OS=Homo sapiens OX=9606 GN=PSMD1 PE=1 SV=2	2.83316	3	3	3	953	105.769	5.39		10000000	PSMD1	4.41869
High	P61353	60S ribosomal protein L27 OS=Homo sapiens OX=9606 GN=RPL27 PE=1 SV=2	27.9412	3	4	3	136	15.788	10.56		33000000	RPL27	9.51686
High	P05198	Eukaryotic translation initiation factor 2 subunit 1 OS=Homo sapiens OX=9606 GN=EIF2S1 PE=1 SV=3	6.34921	2	2	2	315	36.089	5.08		28000000	EIF2S1	5.44434
High	P53611	Geranylgeranyl transferase type-2 subunit beta OS=Homo sapiens OX=9606 GN=RABGGTB PE=1 SV=2	8.45921	3	3	3	331	36.9	5.03		26000000	RABGGTB	3.25773
High	Q92900	Regulator of nonsense transcripts 1 OS=Homo sapiens OX=9606 GN=UPF1 PE=1 SV=2	2.83437	2	2	2	1129	124.267	6.61		9500000	UPF1	7.04254
High	P12004	Proliferating cell nuclear antigen OS=Homo sapiens OX=9606 GN=PCNA PE=1 SV=1	9.96169	2	2	2	261	28.75	4.69		7400000	PCNA	3.1024
High	P19338	Nucleolin OS=Homo sapiens OX=9606 GN=NCL PE=1 SV=3	3.09859	1	2	1	710	76.568	4.7		6800000	NCL	4.25994
High	O14965	Aurora kinase A OS=Homo sapiens OX=9606 GN=AURKA PE=1 SV=2	10.1737	3	3	2	403	45.781	9.39		18000000	AURKA	6.53918
High	Q9Y5L0	Transportin-3 OS=Homo sapiens OX=9606 GN=TNPO3 PE=1 SV=3	2.8169	3	3	3	923	104.136	5.57		20000000	TNPO3	6.84061
High	P54132	Bloom syndrome protein OS=Homo sapiens OX=9606 GN=BLM PE=1 SV=1	2.96401	4	4	4	1417	158.901	7.49		9200000	BLM	3.55443
High	Q9H2M9	Rab3 GTPase-activating protein non-catalytic subunit OS=Homo sapiens OX=9606 GN=RAB3GAP2 PE=1 SV=1	2.65614	3	3	3	1393	155.886	5.62		26000000	RAB3GAP2	4.74777
High	P67812	Signal peptidase complex catalytic subunit SEC11A OS=Homo sapiens OX=9606 GN=SEC11A PE=1 SV=1	11.1732	2	2	2	179	20.612	9.48		10000000	SEC11A	6.08845
High	Q92928	Putative Ras-related protein Rab-1C OS=Homo sapiens OX=9606 GN=RAB1C PE=5 SV=2	13.9303	2	2	1	201	22.003	5.43		9600000	RAB1C	6.31577
High	P04818	Thymidylate synthase OS=Homo sapiens OX=9606 GN=TYMS PE=1 SV=3	7.02875	1	1	1	313	35.693	7.01		12000000	TYMS	4.46864
High	P30520	Adenylosuccinate synthetase isozyme 2 OS=Homo sapiens OX=9606 GN=ADSS PE=1 SV=3	4.60526	1	1	1	456	50.066	6.55		18000000	ADSS	3.05727
High	Q9ULT8	E3 ubiquitin-protein ligase HECTD1 OS=Homo sapiens OX=9606 GN=HECTD1 PE=1 SV=3	1.0728	2	2	2	2610	289.203	5.35		9300000	HECTD1	3.24222
High	Q96T76	MMS19 nucleotide excision repair protein homolog OS=Homo sapiens OX=9606 GN=MMS19 PE=1 SV=2	2.91262	2	2	2	1030	113.217	6.35		9600000	MMS19	4.69029
High	Q14694	Ubiquitin carboxyl-terminal hydrolase 10 OS=Homo sapiens OX=9606 GN=USP10 PE=1 SV=2	2.63158	2	2	2	798	87.08	5.31		7500000	USP10	5.03696
High	Q9NX20	39S ribosomal protein L16, mitochondrial OS=Homo sapiens OX=9606 GN=MRPL16 PE=1 SV=1	11.5538	2	2	2	251	28.431	10.13		33000000	MRPL16	5.82525
High	Q9UNS2	COP9 signalosome complex subunit 3 OS=Homo sapiens OX=9606 GN=COPS3 PE=1 SV=3	7.80142	2	2	2	423	47.842	6.65		7400000	COPS3	4.59659
High	Q9BQG0	Myb-binding protein 1A OS=Homo sapiens OX=9606 GN=MYBBP1A PE=1 SV=2	1.88253	2	2	2	1328	148.762	9.28		15000000	MYBBP1A	5.84271
High	A5YKK6	CCR4-NOT transcription complex subunit 1 OS=Homo sapiens OX=9606 GN=CNOT1 PE=1 SV=2	1.59933	4	4	4	2376	266.768	7.11		14000000	CNOT1	8.42328
High	P04843	Dolichyl-diphosphooligosaccharide--protein glycosyltransferase subunit 1 OS=Homo sapiens OX=9606 GN=RPN1 PE=1 SV=1	5.43657	3	3	3	607	68.527	6.38		32000000	RPN1	6.40425
High	Q9Y4R8	Telomere length regulation protein TEL2 homolog OS=Homo sapiens OX=9606 GN=TELO2 PE=1 SV=2	3.34528	3	3	3	837	91.689	5.76		14000000	TELO2	7.17974
High	Q9H4H8	Protein FAM83D OS=Homo sapiens OX=9606 GN=FAM83D PE=1 SV=3	3.58974	2	2	2	585	64.384	6.54		29000000	FAM83D	5.67206
High	Q93084	Sarcoplasmic/endoplasmic reticulum calcium ATPase 3 OS=Homo sapiens OX=9606 GN=ATP2A3 PE=1 SV=2	1.43816	1	1	1	1043	113.904	5.57		14000000	ATP2A3	3.66802
High	Q5H9R7	Serine/threonine-protein phosphatase 6 regulatory subunit 3 OS=Homo sapiens OX=9606 GN=PPP6R3 PE=1 SV=2	3.32188	2	2	2	873	97.608	4.6		17000000	PPP6R3	4.79141
High	Q96I24	Far upstream element-binding protein 3 OS=Homo sapiens OX=9606 GN=FUBP3 PE=1 SV=2	3.67133	2	2	2	572	61.602	8.38		13000000	FUBP3	4.82908
High	Q9Y4I1	Unconventional myosin-Va OS=Homo sapiens OX=9606 GN=MYO5A PE=1 SV=2	1.13208	2	2	2	1855	215.269	8.48		4100000	MYO5A	4.00785
High	O15160	DNA-directed RNA polymerases I and III subunit RPAC1 OS=Homo sapiens OX=9606 GN=POLR1C PE=1 SV=1	9.82659	2	2	2	346	39.225	5.5		8400000	POLR1C	4.94265
High	Q9P035	Very-long-chain (3R)-3-hydroxyacyl-CoA dehydratase 3 OS=Homo sapiens OX=9606 GN=HACD3 PE=1 SV=2	7.18232	3	3	3	362	43.132	8.94		23000000	PTPLAD1; HACD3	7.9938
High	Q9Y3I1	F-box only protein 7 OS=Homo sapiens OX=9606 GN=FBXO7 PE=1 SV=1	5.74713	2	2	2	522	58.466	6.55		63000000	FBXO7	5.20343
High	Q9BSK4	Protein fem-1 homolog A OS=Homo sapiens OX=9606 GN=FEM1A PE=1 SV=1	2.54111	1	1	1	669	73.592	6.07		1700000	FEM1A	3.3503
High	Q9NP64	Nucleolar protein of 40 kDa OS=Homo sapiens OX=9606 GN=ZCCHC17 PE=1 SV=1	10.7884	2	2	2	241	27.552	9.7		13000000	ZCCHC17	4.8105
High	Q7L1Q6	Basic leucine zipper and W2 domain-containing protein 1 OS=Homo sapiens OX=9606 GN=BZW1 PE=1 SV=1	7.39857	4	4	4	419	48.013	5.92		20000000	BZW1	3.70117
High	Q9NZQ3	NCK-interacting protein with SH3 domain OS=Homo sapiens OX=9606 GN=NCKIPSD PE=1 SV=1	2.90859	2	2	2	722	78.91	6.38		7400000	NCKIPSD	5.55942
High	Q96N67	Dedicator of cytokinesis protein 7 OS=Homo sapiens OX=9606 GN=DOCK7 PE=1 SV=4	0.654206	1	1	1	2140	242.407	6.8		13000000	DOCK7	3.50446
High	O43264	Centromere/kinetochore protein zw10 homolog OS=Homo sapiens OX=9606 GN=ZW10 PE=1 SV=3	5.13479	3	3	3	779	88.773	6.27		17000000	ZW10	7.47983
High	P50914	60S ribosomal protein L14 OS=Homo sapiens OX=9606 GN=RPL14 PE=1 SV=4	13.0233	3	3	3	215	23.417	10.93		27000000	RPL14	4.24412
High	Q9Y4P1	Cysteine protease ATG4B OS=Homo sapiens OX=9606 GN=ATG4B PE=1 SV=2	3.05344	1	1	1	393	44.266	5.07	Acetyl [N-Term]	8900000	ATG4B	3.51421
High	Q9H5H4	Zinc finger protein 768 OS=Homo sapiens OX=9606 GN=ZNF768 PE=1 SV=2	3.51852	2	2	2	540	60.191	7.97		11000000	ZNF768	4.04235
High	Q13505	Metaxin-1 OS=Homo sapiens OX=9606 GN=MTX1 PE=1 SV=3	4.72103	1	1	1	466	51.431	9.79		38000000		4.47533
High	O43765	Small glutamine-rich tetratricopeptide repeat-containing protein alpha OS=Homo sapiens OX=9606 GN=SGTA PE=1 SV=1	7.34824	2	2	2	313	34.042	4.87		11000000	SGTA	4.83972
High	Q9Y295	Developmentally-regulated GTP-binding protein 1 OS=Homo sapiens OX=9606 GN=DRG1 PE=1 SV=1	6.81199	2	2	2	367	40.517	8.9		8300000	DRG1	4.78714
High	Q00526	Cyclin-dependent kinase 3 OS=Homo sapiens OX=9606 GN=CDK3 PE=1 SV=1	7.21311	2	2	1	305	35.024	8.79		6700000	CDK3	4.58128
High	P08195	4F2 cell-surface antigen heavy chain OS=Homo sapiens OX=9606 GN=SLC3A2 PE=1 SV=3	2.22222	1	1	1	630	67.952	5.01		8600000	SLC3A2	3.10795
High	P62424	60S ribosomal protein L7a OS=Homo sapiens OX=9606 GN=RPL7A PE=1 SV=2	13.5338	4	4	4	266	29.977	10.61		28000000	RPL7A	8.51899
High	Q7KZF4	Staphylococcal nuclease domain-containing protein 1 OS=Homo sapiens OX=9606 GN=SND1 PE=1 SV=1	2.85714	3	3	3	910	101.934	7.17		11000000	SND1	3.93059
High	Q12834	Cell division cycle protein 20 homolog OS=Homo sapiens OX=9606 GN=CDC20 PE=1 SV=2	4.60922	2	2	2	499	54.689	9.23		13000000	CDC20	3.77702
High	P01860	Immunoglobulin heavy constant gamma 3 OS=Homo sapiens OX=9606 GN=IGHG3 PE=1 SV=2	5.03979	3	5	3	377	41.26	7.9		11000000000	IGHG3	8.41861
High	O75533	Splicing factor 3B subunit 1 OS=Homo sapiens OX=9606 GN=SF3B1 PE=1 SV=3	1.07362	1	1	1	1304	145.738	7.09		6500000	SF3B1	2.53061
High	P47897	Glutamine--tRNA ligase OS=Homo sapiens OX=9606 GN=QARS PE=1 SV=1	2.45161	2	2	2	775	87.743	7.15		15000000	QARS	4.5722
High	Q9Y6Y8	SEC23-interacting protein OS=Homo sapiens OX=9606 GN=SEC23IP PE=1 SV=1	2.4	2	2	2	1000	111.007	5.54		19000000	SEC23IP	3.64123
High	P61026	Ras-related protein Rab-10 OS=Homo sapiens OX=9606 GN=RAB10 PE=1 SV=1	11.5	2	2	1	200	22.527	8.38		77000000	RAB10	4.66288
High	Q9BTY7	Protein HGH1 homolog OS=Homo sapiens OX=9606 GN=HGH1 PE=1 SV=1	5.89744	2	2	2	390	42.103	4.81		7200000	FAM203B; FAM203A; HGH1	5.23087
High	P52597	Heterogeneous nuclear ribonucleoprotein F OS=Homo sapiens OX=9606 GN=HNRNPF PE=1 SV=3	6.26506	2	2	1	415	45.643	5.58		6400000	HNRNPF	5.64915
High	P49770	Translation initiation factor eIF-2B subunit beta OS=Homo sapiens OX=9606 GN=EIF2B2 PE=1 SV=3	7.69231	2	2	2	351	38.965	6.16		15000000	EIF2B2	3.9159
High	O00232	26S proteasome non-ATPase regulatory subunit 12 OS=Homo sapiens OX=9606 GN=PSMD12 PE=1 SV=3	2.85088	1	2	1	456	52.871	7.65		14000000	PSMD12	5.18286
High	P62081	40S ribosomal protein S7 OS=Homo sapiens OX=9606 GN=RPS7 PE=1 SV=1	11.3402	1	1	1	194	22.113	10.1		14000000	RPS7	3.84668
High	P24928	DNA-directed RNA polymerase II subunit RPB1 OS=Homo sapiens OX=9606 GN=POLR2A PE=1 SV=2	1.62437	3	3	3	1970	217.039	7.37	Acetyl [N-Term]	8900000	POLR2A	5.66114
High	Q13347	Eukaryotic translation initiation factor 3 subunit I OS=Homo sapiens OX=9606 GN=EIF3I PE=1 SV=1	9.23077	3	3	3	325	36.479	5.64		35000000	EIF3I	3.9452
High	P61513	60S ribosomal protein L37a OS=Homo sapiens OX=9606 GN=RPL37A PE=1 SV=2	21.7391	2	2	2	92	10.268	10.43		38000000	RPL37A	2.00126
High	Q9P0J7	E3 ubiquitin-protein ligase KCMF1 OS=Homo sapiens OX=9606 GN=KCMF1 PE=1 SV=2	2.88714	1	1	1	381	41.919	5.66		14000000	KCMF1	3.32033
High	P62841	40S ribosomal protein S15 OS=Homo sapiens OX=9606 GN=RPS15 PE=1 SV=2	8.27586	1	2	1	145	17.029	10.39		72000000	RPS15	4.89143
High	O14545	TRAF-type zinc finger domain-containing protein 1 OS=Homo sapiens OX=9606 GN=TRAFD1 PE=1 SV=1	2.92096	1	1	1	582	64.8	5.29			TRAFD1	2.5012
High	O60716	Catenin delta-1 OS=Homo sapiens OX=9606 GN=CTNND1 PE=1 SV=1	1.54959	1	1	1	968	108.103	6.23		8500000	CTNND1	3.66937
High	P28331	NADH-ubiquinone oxidoreductase 75 kDa subunit, mitochondrial OS=Homo sapiens OX=9606 GN=NDUFS1 PE=1 SV=3	2.20083	1	1	1	727	79.417	6.23		3500000	NDUFS1	3.16022
High	Q9NZI8	Insulin-like growth factor 2 mRNA-binding protein 1 OS=Homo sapiens OX=9606 GN=IGF2BP1 PE=1 SV=2	2.77296	1	1	1	577	63.441	9.2			IGF2BP1	3.98845
High	P51153	Ras-related protein Rab-13 OS=Homo sapiens OX=9606 GN=RAB13 PE=1 SV=1	6.89655	1	1	1	203	22.76	9.19		24000000	RAB13	3.2645
High	Q9UID3	Vacuolar protein sorting-associated protein 51 homolog OS=Homo sapiens OX=9606 GN=VPS51 PE=1 SV=2	2.68542	1	1	1	782	85.988	6.47		3400000	VPS51	4.00667
High	Q9C0E2	Exportin-4 OS=Homo sapiens OX=9606 GN=XPO4 PE=1 SV=2	1.47698	1	1	1	1151	130.056	5.05		5900000	XPO4	3.27271
High	O15534	Period circadian protein homolog 1 OS=Homo sapiens OX=9606 GN=PER1 PE=1 SV=2	0.852713	1	1	1	1290	136.127	6.09			PER1	2.91231
High	Q8N9Q2	Protein SREK1IP1 OS=Homo sapiens OX=9606 GN=SREK1IP1 PE=1 SV=1	7.74194	1	1	1	155	18.166	9.85		19000000	SREK1IP1	2.92879
High	Q15046	Lysine--tRNA ligase OS=Homo sapiens OX=9606 GN=KARS PE=1 SV=3	4.1876	3	3	3	597	68.005	6.35		7500000	KARS	4.21785
High	Q08379	Golgin subfamily A member 2 OS=Homo sapiens OX=9606 GN=GOLGA2 PE=1 SV=3	1.29741	1	1	1	1002	113.017	5.02		4100000	GOLGA2	2.40225
High	Q9BXJ9	N-alpha-acetyltransferase 15, NatA auxiliary subunit OS=Homo sapiens OX=9606 GN=NAA15 PE=1 SV=1	3.00231	3	3	3	866	101.208	7.42		21000000	NAA15	6.72891
High	Q5T4S7	E3 ubiquitin-protein ligase UBR4 OS=Homo sapiens OX=9606 GN=UBR4 PE=1 SV=1	0.540228	3	3	3	5183	573.476	6.04		8800000	UBR4	4.16743
High	P84103	Serine/arginine-rich splicing factor 3 OS=Homo sapiens OX=9606 GN=SRSF3 PE=1 SV=1	12.8049	1	1	1	164	19.318	11.65		34000000	SRSF3	3.29242
High	Q9Y5J1	U3 small nucleolar RNA-associated protein 18 homolog OS=Homo sapiens OX=9606 GN=UTP18 PE=1 SV=3	2.8777	1	1	1	556	61.964	8.76		6100000	UTP18	3.1045
High	Q9UHD2	Serine/threonine-protein kinase TBK1 OS=Homo sapiens OX=9606 GN=TBK1 PE=1 SV=1	3.97805	2	2	2	729	83.589	6.79		32000000	TBK1	3.31726
High	P22695	Cytochrome b-c1 complex subunit 2, mitochondrial OS=Homo sapiens OX=9606 GN=UQCRC2 PE=1 SV=3	3.53201	1	1	1	453	48.413	8.63		10000000	UQCRC2	3.10576
High	Q27J81	Inverted formin-2 OS=Homo sapiens OX=9606 GN=INF2 PE=1 SV=2	3.84307	2	2	2	1249	135.54	5.38		7400000	INF2	5.55224
High	Q13131	5'-AMP-activated protein kinase catalytic subunit alpha-1 OS=Homo sapiens OX=9606 GN=PRKAA1 PE=1 SV=4	3.04114	1	1	1	559	63.969	8.12		3100000	PRKAA1	2.96504
High	Q16629	Serine/arginine-rich splicing factor 7 OS=Homo sapiens OX=9606 GN=SRSF7 PE=1 SV=1	8.82353	2	2	2	238	27.35	11.82		16000000	SRSF7	3.95478
High	Q71RC2	La-related protein 4 OS=Homo sapiens OX=9606 GN=LARP4 PE=1 SV=3	1.79558	1	1	1	724	80.546	6.61		3000000	LARP4	2.8814
High	P31939	Bifunctional purine biosynthesis protein PURH OS=Homo sapiens OX=9606 GN=ATIC PE=1 SV=3	6.08108	2	2	2	592	64.575	6.71		7900000	ATIC	4.71879
High	Q9UHD1	Cysteine and histidine-rich domain-containing protein 1 OS=Homo sapiens OX=9606 GN=CHORDC1 PE=1 SV=2	4.51807	1	1	1	332	37.466	7.87		6400000	CHORDC1	3.08487
High	Q13838	Spliceosome RNA helicase DDX39B OS=Homo sapiens OX=9606 GN=DDX39B PE=1 SV=1	3.97196	2	2	2	428	48.96	5.67		13000000	DDX39B	2.09929
High	P11940	Polyadenylate-binding protein 1 OS=Homo sapiens OX=9606 GN=PABPC1 PE=1 SV=2	3.30189	2	2	2	636	70.626	9.5		17000000	PABPC1	3.74635
High	Q9UJC3	Protein Hook homolog 1 OS=Homo sapiens OX=9606 GN=HOOK1 PE=1 SV=2	2.74725	2	2	2	728	84.595	5.15		11000000	HOOK1	4.69291
High	P57740	Nuclear pore complex protein Nup107 OS=Homo sapiens OX=9606 GN=NUP107 PE=1 SV=1	3.45946	2	2	2	925	106.307	5.43		15000000	NUP107	4.75369
High	Q96EL2	28S ribosomal protein S24, mitochondrial OS=Homo sapiens OX=9606 GN=MRPS24 PE=1 SV=1	11.3772	1	1	1	167	19.003	9.38		5500000	MRPS24	0
High	Q14204	Cytoplasmic dynein 1 heavy chain 1 OS=Homo sapiens OX=9606 GN=DYNC1H1 PE=1 SV=5	0.645717	2	2	2	4646	532.072	6.4		8800000	DYNC1H1	2.42643
High	P68431	Histone H3.1 OS=Homo sapiens OX=9606 GN=HIST1H3A PE=1 SV=2	16.1765	3	3	3	136	15.394	11.12		99000000	HIST1H3F; HIST1H3C; HIST1H3D; HIST1H3G; HIST1H3H; HIST1H3B; HIST1H3A; HIST1H3E; HIST1H3I; HIST1H3J	5.90132
High	P51617	Interleukin-1 receptor-associated kinase 1 OS=Homo sapiens OX=9606 GN=IRAK1 PE=1 SV=2	2.38764	2	2	2	712	76.489	6.62		28000000	IRAK1	4.92639
High	P08758	Annexin A5 OS=Homo sapiens OX=9606 GN=ANXA5 PE=1 SV=2	5	1	1	1	320	35.914	5.05		7200000	ANXA5	3.28963
High	P46778	60S ribosomal protein L21 OS=Homo sapiens OX=9606 GN=RPL21 PE=1 SV=2	21.875	3	3	3	160	18.553	10.49		130000000	RPL21	8.23067
High	Q9NSD9	Phenylalanine--tRNA ligase beta subunit OS=Homo sapiens OX=9606 GN=FARSB PE=1 SV=3	3.05603	2	2	2	589	66.074	6.84		9900000	FARSB	3.95692
High	P00491	Purine nucleoside phosphorylase OS=Homo sapiens OX=9606 GN=PNP PE=1 SV=2	6.22837	1	1	1	289	32.097	6.95		6100000	PNP	2.96467
High	P22234	Multifunctional protein ADE2 OS=Homo sapiens OX=9606 GN=PAICS PE=1 SV=3	3.76471	1	1	1	425	47.049	7.23		12000000	PAICS	2.59453
High	Q7Z6Z7	E3 ubiquitin-protein ligase HUWE1 OS=Homo sapiens OX=9606 GN=HUWE1 PE=1 SV=3	0.48011	1	1	1	4374	481.589	5.22		3400000	HUWE1	1.76839
High	P62913	60S ribosomal protein L11 OS=Homo sapiens OX=9606 GN=RPL11 PE=1 SV=2	12.3596	2	3	2	178	20.24	9.6		14000000	RPL11	2.8417
High	Q8NCE2	Myotubularin-related protein 14 OS=Homo sapiens OX=9606 GN=MTMR14 PE=1 SV=2	2	1	1	1	650	72.158	6.24		2400000	MTMR14	2.5183
High	Q9Y230	RuvB-like 2 OS=Homo sapiens OX=9606 GN=RUVBL2 PE=1 SV=3	5.39957	2	2	2	463	51.125	5.64		15000000	RUVBL2	4.6469
High	Q96KP1	Exocyst complex component 2 OS=Homo sapiens OX=9606 GN=EXOC2 PE=1 SV=1	1.62338	1	1	1	924	104	6.9		6900000	EXOC2	2.71921
High	O75153	Clustered mitochondria protein homolog OS=Homo sapiens OX=9606 GN=CLUH PE=1 SV=2	1.75707	3	3	3	1309	146.577	6.13		14000000	CLUH; KIAA0664	5.61203
High	Q9H936	Mitochondrial glutamate carrier 1 OS=Homo sapiens OX=9606 GN=SLC25A22 PE=1 SV=1	3.40557	1	1	1	323	34.448	9.29		17000000	SLC25A22	2.14902
High	Q9BU89	Deoxyhypusine hydroxylase OS=Homo sapiens OX=9606 GN=DOHH PE=1 SV=1	4.30464	1	1	1	302	32.883	4.83		4200000	DOHH	3.15362
High	Q9NPH2	Inositol-3-phosphate synthase 1 OS=Homo sapiens OX=9606 GN=ISYNA1 PE=1 SV=1	3.04659	2	2	2	558	61.029	5.76		19000000	ISYNA1	3.70312
High	P62191	26S proteasome regulatory subunit 4 OS=Homo sapiens OX=9606 GN=PSMC1 PE=1 SV=1	3.40909	1	1	1	440	49.154	6.21		6000000	PSMC1	3.102
High	P52888	Thimet oligopeptidase OS=Homo sapiens OX=9606 GN=THOP1 PE=1 SV=2	3.91872	2	2	2	689	78.789	6.05		7100000	THOP1	4.06805
High	P25789	Proteasome subunit alpha type-4 OS=Homo sapiens OX=9606 GN=PSMA4 PE=1 SV=1	7.27969	2	2	2	261	29.465	7.72		27000000	PSMA4	4.55709
High	P13010	X-ray repair cross-complementing protein 5 OS=Homo sapiens OX=9606 GN=XRCC5 PE=1 SV=3	3.27869	1	1	1	732	82.652	5.81		9400000	XRCC5	3.11428
High	P11177	Pyruvate dehydrogenase E1 component subunit beta, mitochondrial OS=Homo sapiens OX=9606 GN=PDHB PE=1 SV=3	6.68524	2	2	2	359	39.208	6.65		7600000	PDHB	4.49276
High	Q99829	Copine-1 OS=Homo sapiens OX=9606 GN=CPNE1 PE=1 SV=1	3.53818	2	2	2	537	59.022	5.83		8000000	CPNE1	1.86048
High	P22528	Cornifin-B OS=Homo sapiens OX=9606 GN=SPRR1B PE=1 SV=2	26.9663	2	2	2	89	9.881	8.48		72000000	SPRR1B	3.78074
High	Q9NXE4	Sphingomyelin phosphodiesterase 4 OS=Homo sapiens OX=9606 GN=SMPD4 PE=1 SV=3	3.23326	2	2	2	866	97.747	8.27		4800000		3.6974
High	Q9ULX3	RNA-binding protein NOB1 OS=Homo sapiens OX=9606 GN=NOB1 PE=1 SV=1	3.8835	2	2	2	412	46.646	7.18		14000000	NOB1	2.62124
High	Q08554	Desmocollin-1 OS=Homo sapiens OX=9606 GN=DSC1 PE=1 SV=2	2.34899	2	2	2	894	99.924	5.43		18000000	DSC1	2.79518
High	Q96C36	Pyrroline-5-carboxylate reductase 2 OS=Homo sapiens OX=9606 GN=PYCR2 PE=1 SV=1	4.0625	1	1	1	320	33.616	7.77		6300000	PYCR2	3.37195
High	Q15269	Periodic tryptophan protein 2 homolog OS=Homo sapiens OX=9606 GN=PWP2 PE=2 SV=2	1.74102	1	1	1	919	102.387	6.15			PWP2; LOC102724159	2.65329
High	Q68EM7	Rho GTPase-activating protein 17 OS=Homo sapiens OX=9606 GN=ARHGAP17 PE=1 SV=1	2.04313	2	2	2	881	95.377	7.62		9900000	ARHGAP17	3.92302
High	O00116	Alkyldihydroxyacetonephosphate synthase, peroxisomal OS=Homo sapiens OX=9606 GN=AGPS PE=1 SV=1	3.95137	2	2	2	658	72.866	7.34		9700000	AGPS	2.22271
High	Q8TAG9	Exocyst complex component 6 OS=Homo sapiens OX=9606 GN=EXOC6 PE=1 SV=3	1.49254	1	1	1	804	93.663	6.2		7600000	EXOC6	2.64513
High	Q9Y312	Protein AAR2 homolog OS=Homo sapiens OX=9606 GN=AAR2 PE=1 SV=2	9.11458	2	2	2	384	43.444	5.96		6400000	AAR2	4.27047
High	Q9BYE4	Small proline-rich protein 2G OS=Homo sapiens OX=9606 GN=SPRR2G PE=3 SV=1	17.8082	1	1	1	73	8.152	7.96		47000000	SPRR2G	2.77445
High	O75964	ATP synthase subunit g, mitochondrial OS=Homo sapiens OX=9606 GN=ATP5MG PE=1 SV=3	10.6796	1	1	1	103	11.421	9.64		30000000	ATP5L	2.34633
High	Q7Z569	BRCA1-associated protein OS=Homo sapiens OX=9606 GN=BRAP PE=1 SV=2	2.19595	1	1	1	592	67.261	5.92			BRAP	2.98977
High	Q9UPN7	Serine/threonine-protein phosphatase 6 regulatory subunit 1 OS=Homo sapiens OX=9606 GN=PPP6R1 PE=1 SV=5	2.04313	1	1	1	881	96.664	4.55		9000000	PPP6R1	2.94428
High	O95433	Activator of 90 kDa heat shock protein ATPase homolog 1 OS=Homo sapiens OX=9606 GN=AHSA1 PE=1 SV=1	6.50888	1	1	1	338	38.25	5.53		11000000	AHSA1	2.94188
High	O60341	Lysine-specific histone demethylase 1A OS=Homo sapiens OX=9606 GN=KDM1A PE=1 SV=2	1.76056	1	1	1	852	92.845	6.52		9900000	KDM1A	2.1101
High	Q9BV44	THUMP domain-containing protein 3 OS=Homo sapiens OX=9606 GN=THUMPD3 PE=1 SV=1	3.94477	2	2	2	507	56.967	6.37		8500000	THUMPD3	2.01576
High	Q12874	Splicing factor 3A subunit 3 OS=Homo sapiens OX=9606 GN=SF3A3 PE=1 SV=1	2.39521	1	1	1	501	58.812	5.38		28000000	SF3A3	2.97644
High	P11172	Uridine 5'-monophosphate synthase OS=Homo sapiens OX=9606 GN=UMPS PE=1 SV=1	5.20833	3	3	3	480	52.189	7.24		23000000	UMPS	6.4928
High	P49005	DNA polymerase delta subunit 2 OS=Homo sapiens OX=9606 GN=POLD2 PE=1 SV=1	3.41151	1	1	1	469	51.257	5.58			POLD2	3.88657
High	P49207	60S ribosomal protein L34 OS=Homo sapiens OX=9606 GN=RPL34 PE=1 SV=3	13.6752	2	2	2	117	13.284	11.47		39000000	RPL34	3.54531
High	P42285	Exosome RNA helicase MTR4 OS=Homo sapiens OX=9606 GN=MTREX PE=1 SV=3	1.05566	1	1	1	1042	117.729	6.52		9600000	SKIV2L2	2.52048
High	Q92621	Nuclear pore complex protein Nup205 OS=Homo sapiens OX=9606 GN=NUP205 PE=1 SV=3	0.497018	1	1	1	2012	227.776	6.19			NUP205	2.23229
High	Q8WVM8	Sec1 family domain-containing protein 1 OS=Homo sapiens OX=9606 GN=SCFD1 PE=1 SV=4	2.9595	1	1	1	642	72.334	6.27		4500000	SCFD1	3.00243
High	Q9UKA4	A-kinase anchor protein 11 OS=Homo sapiens OX=9606 GN=AKAP11 PE=1 SV=1	1.20989	2	2	2	1901	210.38	5.39		9500000	AKAP11	2.65348
High	P07197	Neurofilament medium polypeptide OS=Homo sapiens OX=9606 GN=NEFM PE=1 SV=3	2.51092	1	1	1	916	102.411	4.91			NEFM	2.69258
High	Q9H6R7	WD repeat and coiled-coil-containing protein OS=Homo sapiens OX=9606 GN=WDCP PE=1 SV=1	1.38696	1	1	1	721	79.086	6.7			C2orf44; WDCP	2.57375
High	P59998	Actin-related protein 2/3 complex subunit 4 OS=Homo sapiens OX=9606 GN=ARPC4 PE=1 SV=3	9.52381	2	2	2	168	19.654	8.43		15000000	ARPC4	4.17184
High	P16402	Histone H1.3 OS=Homo sapiens OX=9606 GN=HIST1H1D PE=1 SV=2	4.97738	1	1	1	221	22.336	11.02		96000000	HIST1H1D	3.08707
High	Q14746	Conserved oligomeric Golgi complex subunit 2 OS=Homo sapiens OX=9606 GN=COG2 PE=1 SV=1	1.89702	1	1	1	738	83.155	6.62			COG2	2.40907
High	O60762	Dolichol-phosphate mannosyltransferase subunit 1 OS=Homo sapiens OX=9606 GN=DPM1 PE=1 SV=1	6.92308	2	2	2	260	29.616	9.57		25000000	DPM1	3.38373
High	Q13501	Sequestosome-1 OS=Homo sapiens OX=9606 GN=SQSTM1 PE=1 SV=1	3.18182	1	1	1	440	47.657	5.22		34000000	SQSTM1	2.33842
High	Q9NRN7	L-aminoadipate-semialdehyde dehydrogenase-phosphopantetheinyl transferase OS=Homo sapiens OX=9606 GN=AASDHPPT PE=1 SV=2	5.17799	2	2	2	309	35.753	6.8		17000000	AASDHPPT	2.59336
High	Q9UN86	Ras GTPase-activating protein-binding protein 2 OS=Homo sapiens OX=9606 GN=G3BP2 PE=1 SV=2	2.6971	1	1	1	482	54.088	5.55		42000000	G3BP2	3.98459
High	Q9P2W9	Syntaxin-18 OS=Homo sapiens OX=9606 GN=STX18 PE=1 SV=1	3.8806	1	1	1	335	38.65	5.49			STX18	2.88846
High	P17174	Aspartate aminotransferase, cytoplasmic OS=Homo sapiens OX=9606 GN=GOT1 PE=1 SV=3	2.66344	1	1	1	413	46.219	7.01		26000000	GOT1	2.66783
High	Q13049	E3 ubiquitin-protein ligase TRIM32 OS=Homo sapiens OX=9606 GN=TRIM32 PE=1 SV=2	1.68453	1	1	1	653	71.942	6.98			TRIM32	2.7738
High	P82921	28S ribosomal protein S21, mitochondrial OS=Homo sapiens OX=9606 GN=MRPS21 PE=1 SV=3	13.7931	1	1	1	87	10.681	9.92		22000000		2.44543
High	Q9Y263	Phospholipase A-2-activating protein OS=Homo sapiens OX=9606 GN=PLAA PE=1 SV=2	2.13836	1	1	1	795	87.101	6.37			PLAA	2.74229
High	P61254	60S ribosomal protein L26 OS=Homo sapiens OX=9606 GN=RPL26 PE=1 SV=1	12.4138	2	2	2	145	17.248	10.55		49000000	RPL26	3.07891
High	Q9NWX5	Ankyrin repeat and SOCS box protein 6 OS=Homo sapiens OX=9606 GN=ASB6 PE=1 SV=1	2.3753	1	1	1	421	47.106	6.01		14000000	ASB6	2.40137
High	P08134	Rho-related GTP-binding protein RhoC OS=Homo sapiens OX=9606 GN=RHOC PE=1 SV=1	5.69948	1	1	1	193	21.992	6.58		6000000	RHOC	2.29457
High	P55786	Puromycin-sensitive aminopeptidase OS=Homo sapiens OX=9606 GN=NPEPPS PE=1 SV=2	2.28509	2	2	2	919	103.211	5.72		5700000	NPEPPS	4.30619
High	Q9UBQ5	Eukaryotic translation initiation factor 3 subunit K OS=Homo sapiens OX=9606 GN=EIF3K PE=1 SV=1	5.04587	1	1	1	218	25.043	4.93		34000000	EIF3K	2.63442
High	O43143	Pre-mRNA-splicing factor ATP-dependent RNA helicase DHX15 OS=Homo sapiens OX=9606 GN=DHX15 PE=1 SV=2	1.88679	2	2	2	795	90.875	7.46		20000000	DHX15	3.95535
High	P08133	Annexin A6 OS=Homo sapiens OX=9606 GN=ANXA6 PE=1 SV=3	2.37741	1	1	1	673	75.826	5.6		9900000	ANXA6	2.50494
High	Q9NRP0	Oligosaccharyltransferase complex subunit OSTC OS=Homo sapiens OX=9606 GN=OSTC PE=1 SV=1	8.05369	1	1	1	149	16.818	9.13		6100000	OSTC	3.04286
High	Q5SW79	Centrosomal protein of 170 kDa OS=Homo sapiens OX=9606 GN=CEP170 PE=1 SV=1	0.883838	1	1	1	1584	175.187	7.11		8500000	CEP170	2.54265
High	Q9HCY8	Protein S100-A14 OS=Homo sapiens OX=9606 GN=S100A14 PE=1 SV=1	10.5769	1	1	1	104	11.655	5.24		9000000	S100A14	1.9415
High	Q9NR09	Baculoviral IAP repeat-containing protein 6 OS=Homo sapiens OX=9606 GN=BIRC6 PE=1 SV=2	0.473543	2	2	2	4857	529.919	6.05		11000000	BIRC6	2.24415
High	O15344	E3 ubiquitin-protein ligase Midline-1 OS=Homo sapiens OX=9606 GN=MID1 PE=1 SV=1	2.84858	2	2	2	667	75.203	6.8		19000000	MID1	3.71483
High	P0DN79	Cystathionine beta-synthase-like protein OS=Homo sapiens OX=9606 GN=CBSL PE=1 SV=1	2.35935	1	1	1	551	60.548	6.65		10000000	CBS; LOC102724560; CBSL	2.53397
High	Q9Y2X3	Nucleolar protein 58 OS=Homo sapiens OX=9606 GN=NOP58 PE=1 SV=1	2.45747	1	1	1	529	59.541	8.92		8800000	NOP58	2.69367
High	P68400	Casein kinase II subunit alpha OS=Homo sapiens OX=9606 GN=CSNK2A1 PE=1 SV=1	4.60358	1	1	1	391	45.115	7.74		7600000	CSNK2A1	2.54911
High	P49023	Paxillin OS=Homo sapiens OX=9606 GN=PXN PE=1 SV=3	2.19966	1	1	1	591	64.464	6.19		23000000	PXN	1.90862
High	P62873	Guanine nucleotide-binding protein G(I)/G(S)/G(T) subunit beta-1 OS=Homo sapiens OX=9606 GN=GNB1 PE=1 SV=3	3.23529	1	1	1	340	37.353	6		7600000	GNB1	0
High	P45974	Ubiquitin carboxyl-terminal hydrolase 5 OS=Homo sapiens OX=9606 GN=USP5 PE=1 SV=2	1.3986	1	1	1	858	95.725	5.03		15000000	USP5	2.64906
High	P50402	Emerin OS=Homo sapiens OX=9606 GN=EMD PE=1 SV=1	4.72441	1	1	1	254	28.976	5.5		24000000	EMD	2.95169
High	Q4V328	GRIP1-associated protein 1 OS=Homo sapiens OX=9606 GN=GRIPAP1 PE=1 SV=2	2.73484	1	1	1	841	95.947	5.11		840000		0
High	O60566	Mitotic checkpoint serine/threonine-protein kinase BUB1 beta OS=Homo sapiens OX=9606 GN=BUB1B PE=1 SV=3	1.52381	1	1	1	1050	119.47	5.27		9000000	BUB1B	2.70786
High	A6NDU8	UPF0600 protein C5orf51 OS=Homo sapiens OX=9606 GN=C5orf51 PE=1 SV=1	4.7619	1	1	1	294	33.599	5.26		5800000	C5orf51	2.70959
High	Q6NZY4	Zinc finger CCHC domain-containing protein 8 OS=Homo sapiens OX=9606 GN=ZCCHC8 PE=1 SV=2	2.68741	1	1	1	707	78.529	4.87		3500000	ZCCHC8	2.74809
High	P17980	26S proteasome regulatory subunit 6A OS=Homo sapiens OX=9606 GN=PSMC3 PE=1 SV=3	3.41686	1	1	1	439	49.172	5.24		7400000	PSMC3	2.80851
High	P61978	Heterogeneous nuclear ribonucleoprotein K OS=Homo sapiens OX=9606 GN=HNRNPK PE=1 SV=1	3.02376	1	1	1	463	50.944	5.54		27000000	HNRNPK	2.85846
High	Q92841	Probable ATP-dependent RNA helicase DDX17 OS=Homo sapiens OX=9606 GN=DDX17 PE=1 SV=2	1.64609	1	1	1	729	80.222	8.27		19000000	DDX17	3.15101
High	P62995	Transformer-2 protein homolog beta OS=Homo sapiens OX=9606 GN=TRA2B PE=1 SV=1	6.94444	2	2	2	288	33.646	11.25		19000000	TRA2B	4.19378
High	P11274	Breakpoint cluster region protein OS=Homo sapiens OX=9606 GN=BCR PE=1 SV=2	1.02282	1	1	1	1271	142.73	7.03		7600000	BCR	3.06942
High	Q8NF37	Lysophosphatidylcholine acyltransferase 1 OS=Homo sapiens OX=9606 GN=LPCAT1 PE=1 SV=2	2.80899	1	1	1	534	59.113	6.02		2000000	LPCAT1	3.46762
High	O43747	AP-1 complex subunit gamma-1 OS=Homo sapiens OX=9606 GN=AP1G1 PE=1 SV=5	1.70316	1	1	1	822	91.293	6.8		3200000	AP1G1	3.10988
High	Q02978	Mitochondrial 2-oxoglutarate/malate carrier protein OS=Homo sapiens OX=9606 GN=SLC25A11 PE=1 SV=3	8.28025	2	2	2	314	34.04	9.91		9700000	SLC25A11	4.51209
High	O00487	26S proteasome non-ATPase regulatory subunit 14 OS=Homo sapiens OX=9606 GN=PSMD14 PE=1 SV=1	4.19355	1	1	1	310	34.555	6.52		25000000	PSMD14	2.72167
High	Q9NR12	PDZ and LIM domain protein 7 OS=Homo sapiens OX=9606 GN=PDLIM7 PE=1 SV=1	3.93873	2	2	2	457	49.813	8.41		9700000	PDLIM7	1.94244
High	Q7L5D6	Golgi to ER traffic protein 4 homolog OS=Homo sapiens OX=9606 GN=GET4 PE=1 SV=1	3.66972	1	1	1	327	36.481	5.41		16000000	GET4	2.66928
High	O75175	CCR4-NOT transcription complex subunit 3 OS=Homo sapiens OX=9606 GN=CNOT3 PE=1 SV=1	1.72643	1	1	1	753	81.822	6.2		19000000	CNOT3	2.86243
High	Q7Z5L2	Coiled-coil domain-containing protein R3HCC1L OS=Homo sapiens OX=9606 GN=R3HCC1L PE=1 SV=3	1.26263	1	1	1	792	87.828	5.16				1.95175
High	Q15393	Splicing factor 3B subunit 3 OS=Homo sapiens OX=9606 GN=SF3B3 PE=1 SV=4	1.47905	2	2	2	1217	135.492	5.26		28000000	SF3B3	4.39727
High	Q12904	Aminoacyl tRNA synthase complex-interacting multifunctional protein 1 OS=Homo sapiens OX=9606 GN=AIMP1 PE=1 SV=2	14.1026	3	3	3	312	34.331	8.43		17000000	AIMP1	2.31767
High	Q96AX1	Vacuolar protein sorting-associated protein 33A OS=Homo sapiens OX=9606 GN=VPS33A PE=1 SV=1	2.85235	1	1	1	596	67.568	6.96		2600000	VPS33A	2.22715
High	Q9UQ35	Serine/arginine repetitive matrix protein 2 OS=Homo sapiens OX=9606 GN=SRRM2 PE=1 SV=2	0.90843	2	2	2	2752	299.438	12.06		8900000	SRRM2	4.35067
High	Q15051	IQ calmodulin-binding motif-containing protein 1 OS=Homo sapiens OX=9606 GN=IQCB1 PE=1 SV=1	2.67559	1	1	1	598	68.886	9.1		1200000	IQCB1	2.07681
High	P51151	Ras-related protein Rab-9A OS=Homo sapiens OX=9606 GN=RAB9A PE=1 SV=1	6.96517	1	1	1	201	22.823	5.47		9800000	RAB9A	3.35455
High	Q9H9A6	Leucine-rich repeat-containing protein 40 OS=Homo sapiens OX=9606 GN=LRRC40 PE=1 SV=1	3.32226	2	2	2	602	68.207	6.43		12000000	LRRC40	4.81071
High	Q15833	Syntaxin-binding protein 2 OS=Homo sapiens OX=9606 GN=STXBP2 PE=1 SV=2	3.03541	1	1	1	593	66.41	6.55		3700000	STXBP2	2.79119
High	Q9Y3Y2	Chromatin target of PRMT1 protein OS=Homo sapiens OX=9606 GN=CHTOP PE=1 SV=2	5.24194	1	1	1	248	26.38	12.23		5800000	CHTOP	2.4676
High	P16104	Histone H2AX OS=Homo sapiens OX=9606 GN=H2AFX PE=1 SV=2	6.29371	1	1	1	143	15.135	10.74		380000000	H2AFX	2.89563
High	Q92667	A-kinase anchor protein 1, mitochondrial OS=Homo sapiens OX=9606 GN=AKAP1 PE=1 SV=1	0.996678	1	1	1	903	97.281	4.94		15000000	AKAP1	2.72514
High	O60784	Target of Myb protein 1 OS=Homo sapiens OX=9606 GN=TOM1 PE=1 SV=2	5.28455	1	1	1	492	53.785	4.7		4700000	TOM1	3.97714
High	O94906	Pre-mRNA-processing factor 6 OS=Homo sapiens OX=9606 GN=PRPF6 PE=1 SV=1	2.01913	2	2	2	941	106.858	8.25		9400000	PRPF6	5.16368
High	P21266	Glutathione S-transferase Mu 3 OS=Homo sapiens OX=9606 GN=GSTM3 PE=1 SV=3	4	1	1	1	225	26.542	5.54		17000000	GSTM3	2.71329
High	Q8IXI1	Mitochondrial Rho GTPase 2 OS=Homo sapiens OX=9606 GN=RHOT2 PE=1 SV=2	1.45631	1	1	1	618	68.075	5.86		12000000	RHOT2	2.10493
High	P30279	G1/S-specific cyclin-D2 OS=Homo sapiens OX=9606 GN=CCND2 PE=1 SV=1	4.49827	1	1	1	289	33.046	5.19	Acetyl [N-Term]	46000000	CCND2	2.59616
High	Q9UGR2	Zinc finger CCCH domain-containing protein 7B OS=Homo sapiens OX=9606 GN=ZC3H7B PE=1 SV=2	1.1259	1	1	1	977	109.788	7.25		4700000		2.02589
High	P39019	40S ribosomal protein S19 OS=Homo sapiens OX=9606 GN=RPS19 PE=1 SV=2	6.2069	1	1	1	145	16.051	10.32			RPS19	2.19684
High	Q12899	Tripartite motif-containing protein 26 OS=Homo sapiens OX=9606 GN=TRIM26 PE=1 SV=1	1.66976	1	1	1	539	62.127	5.03			TRIM26	2.06691
High	P49755	Transmembrane emp24 domain-containing protein 10 OS=Homo sapiens OX=9606 GN=TMED10 PE=1 SV=2	7.76256	1	1	1	219	24.96	7.44		7000000	TMED10	3.83846
High	P62263	40S ribosomal protein S14 OS=Homo sapiens OX=9606 GN=RPS14 PE=1 SV=3	7.28477	1	1	1	151	16.263	10.05		77000000	RPS14	3.2491
High	Q9BSJ2	Gamma-tubulin complex component 2 OS=Homo sapiens OX=9606 GN=TUBGCP2 PE=1 SV=2	1.21951	1	1	1	902	102.469	6.84		9800000	TUBGCP2	2.64919
High	O15260	Surfeit locus protein 4 OS=Homo sapiens OX=9606 GN=SURF4 PE=1 SV=3	8.55019	2	2	2	269	30.374	7.78		16000000	SURF4	3.94157
High	P48444	Coatomer subunit delta OS=Homo sapiens OX=9606 GN=ARCN1 PE=1 SV=1	2.15264	1	1	1	511	57.174	6.21		3000000	ARCN1	2.34179
High	P83881	60S ribosomal protein L36a OS=Homo sapiens OX=9606 GN=RPL36A PE=1 SV=2	8.49057	1	1	1	106	12.433	10.58		140000000	RPL36A	2.55259
High	Q13772	Nuclear receptor coactivator 4 OS=Homo sapiens OX=9606 GN=NCOA4 PE=1 SV=1	1.79153	1	1	1	614	69.682	6.01		13000000	NCOA4	2.2037
High	Q5TFE4	5'-nucleotidase domain-containing protein 1 OS=Homo sapiens OX=9606 GN=NT5DC1 PE=1 SV=1	2.63736	1	2	1	455	51.812	6.35		11000000	NT5DC1	4.41785
High	Q9BTW9	Tubulin-specific chaperone D OS=Homo sapiens OX=9606 GN=TBCD PE=1 SV=2	0.838926	1	1	1	1192	132.515	6.19		12000000	TBCD	2.19238
High	Q96K76	Ubiquitin carboxyl-terminal hydrolase 47 OS=Homo sapiens OX=9606 GN=USP47 PE=1 SV=3	1.01818	2	2	2	1375	157.212	5.08		13000000	USP47	1.88806
High	Q5R3I4	Tetratricopeptide repeat protein 38 OS=Homo sapiens OX=9606 GN=TTC38 PE=1 SV=1	1.91898	1	1	1	469	52.753	5.99		1700000	TTC38	2.43216
High	P55265	Double-stranded RNA-specific adenosine deaminase OS=Homo sapiens OX=9606 GN=ADAR PE=1 SV=4	0.815661	1	1	1	1226	135.981	8.65		9800000	ADAR	1.75539
High	P46783	40S ribosomal protein S10 OS=Homo sapiens OX=9606 GN=RPS10 PE=1 SV=1	5.45455	1	1	1	165	18.886	10.15		14000000	RPS10	0
High	P04637	Cellular tumor antigen p53 OS=Homo sapiens OX=9606 GN=TP53 PE=1 SV=4	4.3257	1	1	1	393	43.625	6.79		11000000	TP53	2.83859
High	O14744	Protein arginine N-methyltransferase 5 OS=Homo sapiens OX=9606 GN=PRMT5 PE=1 SV=4	2.35479	2	2	2	637	72.638	6.29		18000000	PRMT5	0
High	Q9Y2T2	AP-3 complex subunit mu-1 OS=Homo sapiens OX=9606 GN=AP3M1 PE=1 SV=1	2.87081	1	1	1	418	46.909	6.93		18000000	AP3M1	2.41518
High	Q04206	Transcription factor p65 OS=Homo sapiens OX=9606 GN=RELA PE=1 SV=2	2.72232	2	2	2	551	60.181	5.68		7500000	RELA	3.51455
High	O43324	Eukaryotic translation elongation factor 1 epsilon-1 OS=Homo sapiens OX=9606 GN=EEF1E1 PE=1 SV=1	5.74713	1	1	1	174	19.798	8.54		4200000	EEF1E1	2.49204
High	P13804	Electron transfer flavoprotein subunit alpha, mitochondrial OS=Homo sapiens OX=9606 GN=ETFA PE=1 SV=1	3.9039	1	1	1	333	35.058	8.38		2300000	ETFA	2.09139
High	O95671	N-acetylserotonin O-methyltransferase-like protein OS=Homo sapiens OX=9606 GN=ASMTL PE=1 SV=3	1.61031	1	1	1	621	68.813	6.07		7700000	ASMTL	2.77613
High	Q9NRP7	Serine/threonine-protein kinase 36 OS=Homo sapiens OX=9606 GN=STK36 PE=1 SV=2	0.608365	1	1	1	1315	143.903	5.9		9900000	STK36	2.32327
High	P43246	DNA mismatch repair protein Msh2 OS=Homo sapiens OX=9606 GN=MSH2 PE=1 SV=1	1.49893	1	1	1	934	104.677	5.77		2800000	MSH2	2.69024
High	Q96II8	Leucine-rich repeat and calponin homology domain-containing protein 3 OS=Homo sapiens OX=9606 GN=LRCH3 PE=1 SV=2	1.5444	1	1	1	777	86.03	6.71			LRCH3	0
High	Q9BV20	Methylthioribose-1-phosphate isomerase OS=Homo sapiens OX=9606 GN=MRI1 PE=1 SV=1	2.71003	1	1	1	369	39.125	6.3		12000000	MRI1	2.1797
High	P83731	60S ribosomal protein L24 OS=Homo sapiens OX=9606 GN=RPL24 PE=1 SV=1	13.3758	2	2	2	157	17.768	11.25		110000000	RPL24	2.18458
High	O95168	NADH dehydrogenase [ubiquinone] 1 beta subcomplex subunit 4 OS=Homo sapiens OX=9606 GN=NDUFB4 PE=1 SV=3	7.75194	1	1	1	129	15.199	9.85		27000000	NDUFB4	2.3379
High	Q9P2J5	Leucine--tRNA ligase, cytoplasmic OS=Homo sapiens OX=9606 GN=LARS PE=1 SV=2	0.85034	1	1	1	1176	134.379	7.3		2900000	LARS	1.88985
High	Q9Y4W2	Ribosomal biogenesis protein LAS1L OS=Homo sapiens OX=9606 GN=LAS1L PE=1 SV=2	2.45232	2	2	2	734	83.013	4.73		8800000	LAS1L	3.9395
High	Q13613	Myotubularin-related protein 1 OS=Homo sapiens OX=9606 GN=MTMR1 PE=1 SV=4	5.26316	2	2	2	665	74.631	7.14		7700000	MTMR1	0
High	Q12933	TNF receptor-associated factor 2 OS=Homo sapiens OX=9606 GN=TRAF2 PE=1 SV=2	1.99601	1	1	1	501	55.823	7.53			TRAF2	2.38184
High	P28070	Proteasome subunit beta type-4 OS=Homo sapiens OX=9606 GN=PSMB4 PE=1 SV=4	6.06061	2	2	2	264	29.185	5.97	Acetyl [N-Term]	22000000	PSMB4	4.13408
High	Q14160	Protein scribble homolog OS=Homo sapiens OX=9606 GN=SCRIB PE=1 SV=4	0.797546	1	1	1	1630	174.778	5.07		2400000	SCRIB	2.17308
High	Q9H4I3	TraB domain-containing protein OS=Homo sapiens OX=9606 GN=TRABD PE=1 SV=1	3.19149	1	1	1	376	42.294	8		36000000	TRABD	3.0617
High	P39656	Dolichyl-diphosphooligosaccharide--protein glycosyltransferase 48 kDa subunit OS=Homo sapiens OX=9606 GN=DDOST PE=1 SV=4	1.97368	1	1	1	456	50.769	6.55		14000000	DDOST	2.38627
High	Q8NC51	Plasminogen activator inhibitor 1 RNA-binding protein OS=Homo sapiens OX=9606 GN=SERBP1 PE=1 SV=2	3.92157	1	1	1	408	44.938	8.65		2600000	SERBP1	1.96143
High	Q14C86	GTPase-activating protein and VPS9 domain-containing protein 1 OS=Homo sapiens OX=9606 GN=GAPVD1 PE=1 SV=2	1.69147	2	2	2	1478	164.876	5.22		700000000	GAPVD1	1.70814
High	O75821	Eukaryotic translation initiation factor 3 subunit G OS=Homo sapiens OX=9606 GN=EIF3G PE=1 SV=2	5	1	1	1	320	35.589	6.13		6000000	EIF3G	2.5748
High	Q13546	Receptor-interacting serine/threonine-protein kinase 1 OS=Homo sapiens OX=9606 GN=RIPK1 PE=1 SV=3	1.93741	1	1	1	671	75.883	6.33			RIPK1	2.13384
High	P55010	Eukaryotic translation initiation factor 5 OS=Homo sapiens OX=9606 GN=EIF5 PE=1 SV=2	2.08817	1	1	1	431	49.192	5.58		3100000	EIF5	1.81362
High	Q9UBB4	Ataxin-10 OS=Homo sapiens OX=9606 GN=ATXN10 PE=1 SV=1	2.10526	1	1	1	475	53.455	5.25		5800000	ATXN10	1.87395
High	P61619	Protein transport protein Sec61 subunit alpha isoform 1 OS=Homo sapiens OX=9606 GN=SEC61A1 PE=1 SV=2	2.10084	1	1	1	476	52.231	8.06		16000000	SEC61A1	2.75538
High	Q969E2	Secretory carrier-associated membrane protein 4 OS=Homo sapiens OX=9606 GN=SCAMP4 PE=1 SV=1	4.80349	1	1	1	229	25.711	8.82		21000000	SCAMP4	2.96977
High	Q8NBM4	Ubiquitin-associated domain-containing protein 2 OS=Homo sapiens OX=9606 GN=UBAC2 PE=1 SV=1	2.32558	1	1	1	344	38.938	9.01		9200000	UBAC2	2.02854
High	P25205	DNA replication licensing factor MCM3 OS=Homo sapiens OX=9606 GN=MCM3 PE=1 SV=3	1.36139	1	1	1	808	90.924	5.77		4900000	MCM3	2.08479
High	O95831	Apoptosis-inducing factor 1, mitochondrial OS=Homo sapiens OX=9606 GN=AIFM1 PE=1 SV=1	2.12072	1	1	1	613	66.859	8.95		7000000	AIFM1	1.81165
High	P09960	Leukotriene A-4 hydrolase OS=Homo sapiens OX=9606 GN=LTA4H PE=1 SV=2	1.80033	1	1	1	611	69.241	6.18			LTA4H	2.02999
High	O15294	UDP-N-acetylglucosamine--peptide N-acetylglucosaminyltransferase 110 kDa subunit OS=Homo sapiens OX=9606 GN=OGT PE=1 SV=3	1.24283	1	1	1	1046	116.85	6.7			OGT	0
High	Q13418	Integrin-linked protein kinase OS=Homo sapiens OX=9606 GN=ILK PE=1 SV=2	1.76991	1	1	1	452	51.386	8.07		9200000	ILK	2.09182
High	P61421	V-type proton ATPase subunit d 1 OS=Homo sapiens OX=9606 GN=ATP6V0D1 PE=1 SV=1	3.1339	1	1	1	351	40.303	5		57000000	ATP6V0D1	2.0779
High	Q96L92	Sorting nexin-27 OS=Homo sapiens OX=9606 GN=SNX27 PE=1 SV=2	1.66359	1	1	1	541	61.226	6.49			SNX27	2.78084
High	Q9NPI6	mRNA-decapping enzyme 1A OS=Homo sapiens OX=9606 GN=DCP1A PE=1 SV=3	1.54639	1	1	1	582	63.239	6.25		26000000	DCP1A	1.73519
High	Q7L2E3	ATP-dependent RNA helicase DHX30 OS=Homo sapiens OX=9606 GN=DHX30 PE=1 SV=1	0.670017	1	1	1	1194	133.855	8.78		5700000	DHX30	2.38773
High	P00492	Hypoxanthine-guanine phosphoribosyltransferase OS=Homo sapiens OX=9606 GN=HPRT1 PE=1 SV=2	7.79817	2	2	2	218	24.564	6.68		11000000	HPRT1	3.83285
High	Q9P2R3	Rabankyrin-5 OS=Homo sapiens OX=9606 GN=ANKFY1 PE=1 SV=2	1.36869	2	2	2	1169	128.318	6.1		15000000	ANKFY1	2.27753
High	Q9Y5Q8	General transcription factor 3C polypeptide 5 OS=Homo sapiens OX=9606 GN=GTF3C5 PE=1 SV=2	1.54143	1	1	1	519	59.533	6.9		7300000	GTF3C5	2.32498
High	P48556	26S proteasome non-ATPase regulatory subunit 8 OS=Homo sapiens OX=9606 GN=PSMD8 PE=1 SV=2	2.28571	1	1	1	350	39.587	9.7			PSMD8	2.00899
High	Q6UXN9	WD repeat-containing protein 82 OS=Homo sapiens OX=9606 GN=WDR82 PE=1 SV=1	4.15335	2	2	2	313	35.056	7.69		9000000	WDR82	3.53348
High	O95394	Phosphoacetylglucosamine mutase OS=Homo sapiens OX=9606 GN=PGM3 PE=1 SV=1	1.47601	1	1	1	542	59.814	6.25		12000000	PGM3	2.12213
High	Q8IWS0	PHD finger protein 6 OS=Homo sapiens OX=9606 GN=PHF6 PE=1 SV=1	2.46575	1	1	1	365	41.264	8.68		7700000	PHF6	1.95942
High	Q96JH7	Deubiquitinating protein VCIP135 OS=Homo sapiens OX=9606 GN=VCPIP1 PE=1 SV=2	0.654664	1	1	1	1222	134.236	7.2		15000000	VCPIP1	2.24353
High	Q13547	Histone deacetylase 1 OS=Homo sapiens OX=9606 GN=HDAC1 PE=1 SV=1	1.86722	1	1	1	482	55.068	5.48		25000000	HDAC1	2.31703
High	Q9HA47	Uridine-cytidine kinase 1 OS=Homo sapiens OX=9606 GN=UCK1 PE=1 SV=1	2.88809	1	1	1	277	31.415	7.3		15000000	UCK1	2.58235
High	Q9Y3D8	Adenylate kinase isoenzyme 6 OS=Homo sapiens OX=9606 GN=AK6 PE=1 SV=1	5.23256	1	1	1	172	20.049	4.58		13000000	AK6; TAF9	2.65381
High	Q96IJ6	Mannose-1-phosphate guanyltransferase alpha OS=Homo sapiens OX=9606 GN=GMPPA PE=1 SV=1	2.38095	1	1	1	420	46.262	7.21		64000000	GMPPA	1.79085
High	Q969K3	E3 ubiquitin-protein ligase RNF34 OS=Homo sapiens OX=9606 GN=RNF34 PE=1 SV=1	3.49462	1	1	1	372	41.614	4.96		16000000	RNF34	0
High	Q8NI77	Kinesin-like protein KIF18A OS=Homo sapiens OX=9606 GN=KIF18A PE=1 SV=2	1.22494	1	1	1	898	102.216	8.91			KIF18A	2.26028
High	O60826	Coiled-coil domain-containing protein 22 OS=Homo sapiens OX=9606 GN=CCDC22 PE=1 SV=1	2.23285	1	1	1	627	70.712	6.74		9100000	CCDC22	2.49672
High	Q9UBK7	Rab-like protein 2A OS=Homo sapiens OX=9606 GN=RABL2A PE=1 SV=1	7.89474	1	1	1	228	26.099	4.89		9700000	RABL2A	0
High	Q96PK6	RNA-binding protein 14 OS=Homo sapiens OX=9606 GN=RBM14 PE=1 SV=2	1.79372	1	1	1	669	69.449	9.67		3800000	RBM14; RBM14-RBM4	1.9234
High	Q13867	Bleomycin hydrolase OS=Homo sapiens OX=9606 GN=BLMH PE=1 SV=1	2.41758	1	1	1	455	52.528	6.27		4100000	BLMH	2.09206
High	P24539	ATP synthase F(0) complex subunit B1, mitochondrial OS=Homo sapiens OX=9606 GN=ATP5PB PE=1 SV=2	3.125	1	1	1	256	28.89	9.36		19000000	ATP5F1	0
High	Q9NNW5	WD repeat-containing protein 6 OS=Homo sapiens OX=9606 GN=WDR6 PE=1 SV=1	0.892061	1	1	1	1121	121.647	6.87		4800000	WDR6	1.8695
High	P53396	ATP-citrate synthase OS=Homo sapiens OX=9606 GN=ACLY PE=1 SV=3	0.817439	1	1	1	1101	120.762	7.33		22000000	ACLY	1.74625
High	Q96F44	E3 ubiquitin-protein ligase TRIM11 OS=Homo sapiens OX=9606 GN=TRIM11 PE=1 SV=2	1.92308	1	1	1	468	52.741	5.69		9400000	TRIM11	2.40105
High	P18077	60S ribosomal protein L35a OS=Homo sapiens OX=9606 GN=RPL35A PE=1 SV=2	11.8182	2	2	2	110	12.53	11.06		19000000	RPL35A	1.71772
High	O60573	Eukaryotic translation initiation factor 4E type 2 OS=Homo sapiens OX=9606 GN=EIF4E2 PE=1 SV=1	8.97959	1	1	1	245	28.344	8.88		4500000	EIF4E2	0
High	P20930	Filaggrin OS=Homo sapiens OX=9606 GN=FLG PE=1 SV=3	0.22162	1	1	1	4061	434.922	9.25		23000000	FLG	2.1004
High	Q9UKZ1	CCR4-NOT transcription complex subunit 11 OS=Homo sapiens OX=9606 GN=CNOT11 PE=1 SV=1	2.35294	1	1	1	510	55.18	6.4		7900000	C2orf29; CNOT11	1.94442
High	Q12894	Interferon-related developmental regulator 2 OS=Homo sapiens OX=9606 GN=IFRD2 PE=1 SV=3	1.77866	1	1	1	506	54.779	7.94		9600000	IFRD2	2.04297
High	P62891	60S ribosomal protein L39 OS=Homo sapiens OX=9606 GN=RPL39 PE=1 SV=2	19.6078	1	1	1	51	6.403	12.56		140000000	RPL39; RPL39P3	2.68447
High	Q15003	Condensin complex subunit 2 OS=Homo sapiens OX=9606 GN=NCAPH PE=1 SV=3	1.07962	1	1	1	741	82.511	5.06		13000000	NCAPH	1.74023
High	P09669	Cytochrome c oxidase subunit 6C OS=Homo sapiens OX=9606 GN=COX6C PE=1 SV=2	10.6667	1	1	1	75	8.776	10.39		40000000	COX6C	2.11094
High	Q86VP6	Cullin-associated NEDD8-dissociated protein 1 OS=Homo sapiens OX=9606 GN=CAND1 PE=1 SV=2	1.46341	2	2	2	1230	136.289	5.78		6400000	CAND1	2.188
High	Q5SRE5	Nucleoporin NUP188 homolog OS=Homo sapiens OX=9606 GN=NUP188 PE=1 SV=1	0.51458	1	1	1	1749	195.917	6.73		6000000	NUP188	0
High	Q9H0A0	RNA cytidine acetyltransferase OS=Homo sapiens OX=9606 GN=NAT10 PE=1 SV=2	1.46341	1	1	1	1025	115.657	8.27			NAT10	2.50406
High	P55084	Trifunctional enzyme subunit beta, mitochondrial OS=Homo sapiens OX=9606 GN=HADHB PE=1 SV=3	1.68776	1	1	1	474	51.262	9.41		4300000	HADHB	0
High	Q9UJX2	Cell division cycle protein 23 homolog OS=Homo sapiens OX=9606 GN=CDC23 PE=1 SV=3	1.50754	1	1	1	597	68.79	7.02		9800000	CDC23	0
High	O75694	Nuclear pore complex protein Nup155 OS=Homo sapiens OX=9606 GN=NUP155 PE=1 SV=1	0.503235	1	1	1	1391	155.1	6.16		8300000	NUP155	1.99981
High	P30419	Glycylpeptide N-tetradecanoyltransferase 1 OS=Homo sapiens OX=9606 GN=NMT1 PE=1 SV=2	2.62097	1	1	1	496	56.77	7.8		4500000	NMT1	2.50701
High	O00165	HCLS1-associated protein X-1 OS=Homo sapiens OX=9606 GN=HAX1 PE=1 SV=2	3.94265	1	1	1	279	31.601	4.92		61000000	HAX1	2.82564
High	P41250	Glycine--tRNA ligase OS=Homo sapiens OX=9606 GN=GARS PE=1 SV=3	1.35318	1	1	1	739	83.113	7.03		7300000	GARS	0
High	P41091	Eukaryotic translation initiation factor 2 subunit 3 OS=Homo sapiens OX=9606 GN=EIF2S3 PE=1 SV=3	5.29661	1	1	1	472	51.077	8.4			EIF2S3	2.53443
High	P19474	E3 ubiquitin-protein ligase TRIM21 OS=Homo sapiens OX=9606 GN=TRIM21 PE=1 SV=1	1.89474	1	1	1	475	54.135	6.38		12000000	TRIM21	2.37378
High	O95298	NADH dehydrogenase [ubiquinone] 1 subunit C2 OS=Homo sapiens OX=9606 GN=NDUFC2 PE=1 SV=1	10.084	1	1	1	119	14.178	8.98		28000000	NDUFC2; NDUFC2-KCTD14	2.47923
High	Q9UBX3	Mitochondrial dicarboxylate carrier OS=Homo sapiens OX=9606 GN=SLC25A10 PE=1 SV=2	6.27178	2	2	2	287	31.262	9.54		6800000	SLC25A10	1.82617
High	Q9BWF3	RNA-binding protein 4 OS=Homo sapiens OX=9606 GN=RBM4 PE=1 SV=1	2.1978	1	1	1	364	40.289	7.08		8100000	RBM4	1.87607
High	P07902	Galactose-1-phosphate uridylyltransferase OS=Homo sapiens OX=9606 GN=GALT PE=1 SV=3	3.69393	1	1	1	379	43.336	6.99			GALT	2.01401
High	P25786	Proteasome subunit alpha type-1 OS=Homo sapiens OX=9606 GN=PSMA1 PE=1 SV=1	4.56274	1	1	1	263	29.537	6.61		13000000	PSMA1	1.6946
High	Q9NZT2	Opioid growth factor receptor OS=Homo sapiens OX=9606 GN=OGFR PE=1 SV=3	2.95421	1	1	1	677	73.28	4.84		7300000	OGFR	2.76475
High	P35916	Vascular endothelial growth factor receptor 3 OS=Homo sapiens OX=9606 GN=FLT4 PE=1 SV=3	0.586941	1	1	1	1363	152.66	6.3		32000000	FLT4	1.91572
High	Q8N1F8	Serine/threonine-protein kinase 11-interacting protein OS=Homo sapiens OX=9606 GN=STK11IP PE=1 SV=4	1.65441	2	2	2	1088	120.184	5.36		11000000		0
High	O14787	Transportin-2 OS=Homo sapiens OX=9606 GN=TNPO2 PE=1 SV=3	1.67224	2	2	1	897	101.322	5.01		8700000	TNPO2	3.48991
High	Q6P3X3	Tetratricopeptide repeat protein 27 OS=Homo sapiens OX=9606 GN=TTC27 PE=1 SV=1	1.18624	1	1	1	843	96.571	5.59		8700000	TTC27	0
High	Q9NWT8	Aurora kinase A-interacting protein OS=Homo sapiens OX=9606 GN=AURKAIP1 PE=1 SV=1	5.02513	1	1	1	199	22.34	10.76		110000000	AURKAIP1	1.69962
High	P49591	Serine--tRNA ligase, cytoplasmic OS=Homo sapiens OX=9606 GN=SARS PE=1 SV=3	1.75097	1	1	1	514	58.74	6.43		29000000	SARS	0
High	Q66K74	Microtubule-associated protein 1S OS=Homo sapiens OX=9606 GN=MAP1S PE=1 SV=2	1.60529	1	1	1	1059	112.142	7.3		16000000	MAP1S	3.26182
High	Q00341	Vigilin OS=Homo sapiens OX=9606 GN=HDLBP PE=1 SV=2	0.946372	1	1	1	1268	141.368	6.87		8700000	HDLBP	2.24582
High	Q96SN8	CDK5 regulatory subunit-associated protein 2 OS=Homo sapiens OX=9606 GN=CDK5RAP2 PE=1 SV=5	0.581088	1	1	1	1893	214.905	5.58		1200000	CDK5RAP2	0
High	P36542	ATP synthase subunit gamma, mitochondrial OS=Homo sapiens OX=9606 GN=ATP5F1C PE=1 SV=1	3.3557	1	1	1	298	32.975	9.22		75000000	ATP5C1	2.98329
High	Q16643	Drebrin OS=Homo sapiens OX=9606 GN=DBN1 PE=1 SV=4	3.08166	1	1	1	649	71.385	4.45			DBN1	2.96311
High	Q16881	Thioredoxin reductase 1, cytoplasmic OS=Homo sapiens OX=9606 GN=TXNRD1 PE=1 SV=3	1.54083	1	1	1	649	70.862	7.39		21000000	TXNRD1	0
High	Q8IWV8	E3 ubiquitin-protein ligase UBR2 OS=Homo sapiens OX=9606 GN=UBR2 PE=1 SV=1	1.31054	1	1	1	1755	200.408	6.24		2800000	UBR2	0
High	P47901	Vasopressin V1b receptor OS=Homo sapiens OX=9606 GN=AVPR1B PE=2 SV=1	2.12264	1	1	1	424	46.94	8.92		53000000	AVPR1B	2.40727
High	Q96AD5	Patatin-like phospholipase domain-containing protein 2 OS=Homo sapiens OX=9606 GN=PNPLA2 PE=1 SV=1	3.1746	1	1	1	504	55.281	7.08		5600000	PNPLA2	1.98134
High	Q9NVG8	TBC1 domain family member 13 OS=Homo sapiens OX=9606 GN=TBC1D13 PE=1 SV=3	2.5	1	1	1	400	46.524	5.24		1900000	TBC1D13	2.21109
High	P32969	60S ribosomal protein L9 OS=Homo sapiens OX=9606 GN=RPL9 PE=1 SV=1	7.29167	1	1	1	192	21.85	9.95		6700000	RPL9	0
High	Q15008	26S proteasome non-ATPase regulatory subunit 6 OS=Homo sapiens OX=9606 GN=PSMD6 PE=1 SV=1	2.05656	1	1	1	389	45.502	5.62		20000000	PSMD6	2.78523
High	P61313	60S ribosomal protein L15 OS=Homo sapiens OX=9606 GN=RPL15 PE=1 SV=2	4.41176	1	1	1	204	24.131	11.62		37000000	RPL15	2.53289
High	P42694	Probable helicase with zinc finger domain OS=Homo sapiens OX=9606 GN=HELZ PE=1 SV=2	0.411946	1	1	1	1942	218.833	7.42		14000000	HELZ	0
High	P46977	Dolichyl-diphosphooligosaccharide--protein glycosyltransferase subunit STT3A OS=Homo sapiens OX=9606 GN=STT3A PE=1 SV=2	1.70213	1	1	1	705	80.477	8.07		4300000	STT3A	1.93893
High	O95487	Protein transport protein Sec24B OS=Homo sapiens OX=9606 GN=SEC24B PE=1 SV=2	0.946372	1	1	1	1268	137.331	6.67			SEC24B	1.87096
High	Q99570	Phosphoinositide 3-kinase regulatory subunit 4 OS=Homo sapiens OX=9606 GN=PIK3R4 PE=1 SV=3	0.589102	1	1	1	1358	153.007	7.17		9000000	PIK3R4	1.70352
High	Q8TD19	Serine/threonine-protein kinase Nek9 OS=Homo sapiens OX=9606 GN=NEK9 PE=1 SV=2	1.02145	1	1	1	979	107.1	5.74		13000000	NEK9	1.87796
High	P50570	Dynamin-2 OS=Homo sapiens OX=9606 GN=DNM2 PE=1 SV=2	0.804598	1	1	1	870	98.003	7.44		13000000	DNM2	0
High	Q96F07	Cytoplasmic FMR1-interacting protein 2 OS=Homo sapiens OX=9606 GN=CYFIP2 PE=1 SV=2	0.547731	1	1	1	1278	148.302	7.31		9300000	CYFIP2	1.66211
High	Q01081	Splicing factor U2AF 35 kDa subunit OS=Homo sapiens OX=9606 GN=U2AF1 PE=1 SV=3	3.75	1	1	1	240	27.854	8.81		26000000	U2AF1; LOC102724594; U2AF1L5	2.15559
High	P62070	Ras-related protein R-Ras2 OS=Homo sapiens OX=9606 GN=RRAS2 PE=1 SV=1	5.88235	1	1	1	204	23.385	6.01			RRAS2	0
High	O95782	AP-2 complex subunit alpha-1 OS=Homo sapiens OX=9606 GN=AP2A1 PE=1 SV=3	0.921187	1	1	1	977	107.478	7.03		8100000	AP2A1	1.71495
High	P14678	Small nuclear ribonucleoprotein-associated proteins B and B' OS=Homo sapiens OX=9606 GN=SNRPB PE=1 SV=2	2.91667	1	1	1	240	24.594	11.19		5700000	SNRPB	1.66494
High	O95793	Double-stranded RNA-binding protein Staufen homolog 1 OS=Homo sapiens OX=9606 GN=STAU1 PE=1 SV=2	1.38648	1	1	1	577	63.143	9.44		15000000	STAU1	1.71341
High	Q9Y3I0	tRNA-splicing ligase RtcB homolog OS=Homo sapiens OX=9606 GN=RTCB PE=1 SV=1	2.17822	1	1	1	505	55.175	7.23		8500000	C22orf28; RTCB	1.87372
High	Q15645	Pachytene checkpoint protein 2 homolog OS=Homo sapiens OX=9606 GN=TRIP13 PE=1 SV=2	2.08333	1	1	1	432	48.52	6.09		41000000	TRIP13	2.58601
High	Q99707	Methionine synthase OS=Homo sapiens OX=9606 GN=MTR PE=1 SV=2	0.948617	1	1	1	1265	140.437	5.58		3600000	MTR	0
High	Q9NVR0	Kelch-like protein 11 OS=Homo sapiens OX=9606 GN=KLHL11 PE=1 SV=1	1.12994	1	1	1	708	80.097	6.16		18000000	KLHL11	1.82538
High	Q8NFH4	Nucleoporin Nup37 OS=Homo sapiens OX=9606 GN=NUP37 PE=1 SV=1	4.90798	1	1	1	326	36.684	5.92			NUP37	1.84157
High	A2RRP1	Neuroblastoma-amplified sequence OS=Homo sapiens OX=9606 GN=NBAS PE=1 SV=2	0.379587	1	1	1	2371	268.401	5.96		4600000	NBAS	2.00687
High	Q05209	Tyrosine-protein phosphatase non-receptor type 12 OS=Homo sapiens OX=9606 GN=PTPN12 PE=1 SV=3	1.28205	1	1	1	780	88.051	5.62		6600000	PTPN12	1.97155
High	P49790	Nuclear pore complex protein Nup153 OS=Homo sapiens OX=9606 GN=NUP153 PE=1 SV=2	0.474576	1	1	1	1475	153.843	8.73		12000000	NUP153	1.77909
High	P35250	Replication factor C subunit 2 OS=Homo sapiens OX=9606 GN=RFC2 PE=1 SV=3	2.25989	1	1	1	354	39.132	6.44		7300000	RFC2	0
High	P08708	40S ribosomal protein S17 OS=Homo sapiens OX=9606 GN=RPS17 PE=1 SV=2	8.88889	1	1	1	135	15.54	9.85			RPS17; RPS17L	2.19478
High	P15104	Glutamine synthetase OS=Homo sapiens OX=9606 GN=GLUL PE=1 SV=4	2.14477	1	1	1	373	42.037	6.89		14000000	GLUL	0
High	P27824	Calnexin OS=Homo sapiens OX=9606 GN=CANX PE=1 SV=2	2.36486	1	1	1	592	67.526	4.6		8700000	CANX	0
High	Q92572	AP-3 complex subunit sigma-1 OS=Homo sapiens OX=9606 GN=AP3S1 PE=1 SV=1	5.69948	1	1	1	193	21.718	5.39		9200000	AP3S1	2.30412
High	O14949	Cytochrome b-c1 complex subunit 8 OS=Homo sapiens OX=9606 GN=UQCRQ PE=1 SV=4	9.7561	1	1	1	82	9.9	10.08		22000000	UQCRQ	0
High	Q9NPF4	Probable tRNA N6-adenosine threonylcarbamoyltransferase OS=Homo sapiens OX=9606 GN=OSGEP PE=1 SV=1	2.08955	1	1	1	335	36.403	6.35			OSGEP	1.79268
High	Q9H000	Probable E3 ubiquitin-protein ligase makorin-2 OS=Homo sapiens OX=9606 GN=MKRN2 PE=1 SV=2	1.92308	1	1	1	416	46.909	7.61		7100000	MKRN2	0
High	Q9H974	Queuine tRNA-ribosyltransferase accessory subunit 2 OS=Homo sapiens OX=9606 GN=QTRT2 PE=1 SV=1	2.40964	1	1	1	415	46.683	6.81		3000000	QTRTD1; QTRT2	2.28491
High	Q5BJF2	Sigma intracellular receptor 2 OS=Homo sapiens OX=9606 GN=TMEM97 PE=1 SV=1	4.54545	1	1	1	176	20.834	9.38			TMEM97	0
High	Q9UKM9	RNA-binding protein Raly OS=Homo sapiens OX=9606 GN=RALY PE=1 SV=1	2.28758	1	1	1	306	32.444	9.17		16000000	RALY	2.0597
High	P62854	40S ribosomal protein S26 OS=Homo sapiens OX=9606 GN=RPS26 PE=1 SV=3	7.82609	1	1	1	115	13.007	11		140000000	RPS26; LOC101929876; RPS26P25	2.34329
High	Q9BX70	BTB/POZ domain-containing protein 2 OS=Homo sapiens OX=9606 GN=BTBD2 PE=1 SV=1	1.33333	1	1	1	525	55.896	5.9		27000000	BTBD2	1.69355
High	Q8WUM0	Nuclear pore complex protein Nup133 OS=Homo sapiens OX=9606 GN=NUP133 PE=1 SV=2	0.605536	1	1	1	1156	128.898	5.1		22000000	NUP133	0
High	Q9Y679	Ancient ubiquitous protein 1 OS=Homo sapiens OX=9606 GN=AUP1 PE=1 SV=2	1.70732	1	1	1	410	45.758	8.65		15000000		0
High	P35658	Nuclear pore complex protein Nup214 OS=Homo sapiens OX=9606 GN=NUP214 PE=1 SV=2	1.00478	1	1	1	2090	213.488	7.47		8400000	NUP214	0
High	P51570	Galactokinase OS=Homo sapiens OX=9606 GN=GALK1 PE=1 SV=1	2.80612	1	1	1	392	42.246	6.46			GALK1	1.92508
High	Q13155	Aminoacyl tRNA synthase complex-interacting multifunctional protein 2 OS=Homo sapiens OX=9606 GN=AIMP2 PE=1 SV=2	2.5	1	1	1	320	35.326	8.22		16000000	AIMP2	0
High	Q9NR46	Endophilin-B2 OS=Homo sapiens OX=9606 GN=SH3GLB2 PE=1 SV=1	2.02532	1	1	1	395	43.947	5.99		13000000	SH3GLB2	0
High	O14746	Telomerase reverse transcriptase OS=Homo sapiens OX=9606 GN=TERT PE=1 SV=1	0.618375	1	1	1	1132	126.916	10.52		76000000	TERT	1.66101
High	O60502	Protein O-GlcNAcase OS=Homo sapiens OX=9606 GN=OGA PE=1 SV=2	0.764192	1	1	1	916	102.849	4.91		20000000	MGEA5	1.86961
High	P53680	AP-2 complex subunit sigma OS=Homo sapiens OX=9606 GN=AP2S1 PE=1 SV=2	4.92958	1	1	1	142	17.007	6.18		55000000	AP2S1	1.99116
High	P08237	ATP-dependent 6-phosphofructokinase, muscle type OS=Homo sapiens OX=9606 GN=PFKM PE=1 SV=2	0.897436	1	1	1	780	85.128	7.99		11000000	PFKM	1.79549
High	Q86X83	COMM domain-containing protein 2 OS=Homo sapiens OX=9606 GN=COMMD2 PE=1 SV=2	3.51759	1	1	1	199	22.731	6.73		7400000	COMMD2	1.92177
High	Q5W0B1	RING finger protein 219 OS=Homo sapiens OX=9606 GN=RNF219 PE=1 SV=1	1.23967	1	1	1	726	81.066	5.72		8700000	RNF219	0
High	P07305	Histone H1.0 OS=Homo sapiens OX=9606 GN=H1F0 PE=1 SV=3	5.15464	1	1	1	194	20.85	10.84			H1F0	0
High	Q9NY33	Dipeptidyl peptidase 3 OS=Homo sapiens OX=9606 GN=DPP3 PE=1 SV=2	1.22117	1	1	1	737	82.538	5.1			DPP3	0
High	P16989	Y-box-binding protein 3 OS=Homo sapiens OX=9606 GN=YBX3 PE=1 SV=4	4.03226	1	1	1	372	40.066	9.77		12000000	CSDA; YBX3	2.0601
Medium	Q9ULX6	A-kinase anchor protein 8-like OS=Homo sapiens OX=9606 GN=AKAP8L PE=1 SV=4	1.23839	1	1	1	646	71.595	5.05			AKAP8L	1.89129
Medium	O95996	Adenomatous polyposis coli protein 2 OS=Homo sapiens OX=9606 GN=APC2 PE=1 SV=1	0.390795	1	1	1	2303	243.799	8.82		1100000	APC2	0
Medium	Q9H9E3	Conserved oligomeric Golgi complex subunit 4 OS=Homo sapiens OX=9606 GN=COG4 PE=1 SV=3	0.89172	1	1	1	785	89.026	5.19		16000000	COG4	0
Medium	P11166	Solute carrier family 2, facilitated glucose transporter member 1 OS=Homo sapiens OX=9606 GN=SLC2A1 PE=1 SV=2	1.62602	1	1	1	492	54.049	8.72		2100000	SLC2A1	0
Medium	O75489	NADH dehydrogenase [ubiquinone] iron-sulfur protein 3, mitochondrial OS=Homo sapiens OX=9606 GN=NDUFS3 PE=1 SV=1	4.16667	1	1	1	264	30.223	7.5			NDUFS3	1.75072
Medium	Q7Z4W1	L-xylulose reductase OS=Homo sapiens OX=9606 GN=DCXR PE=1 SV=2	3.27869	1	1	1	244	25.897	8.1			DCXR	0
Medium	P00403	Cytochrome c oxidase subunit 2 OS=Homo sapiens OX=9606 GN=MT-CO2 PE=1 SV=1	4.40529	1	1	1	227	25.548	4.82		83000000	COX2	2.44441
Medium	Q6P9B9	Integrator complex subunit 5 OS=Homo sapiens OX=9606 GN=INTS5 PE=1 SV=1	0.785083	1	1	1	1019	107.927	7.05		11000000	INTS5	2.20235
Medium	P19623	Spermidine synthase OS=Homo sapiens OX=9606 GN=SRM PE=1 SV=1	4.63576	1	1	1	302	33.803	5.49		6500000	SRM	2.61929
Medium	O75367	Core histone macro-H2A.1 OS=Homo sapiens OX=9606 GN=H2AFY PE=1 SV=4	2.41935	1	1	1	372	39.592	9.79		7700000	H2AFY	1.99927
Medium	Q53H12	Acylglycerol kinase, mitochondrial OS=Homo sapiens OX=9606 GN=AGK PE=1 SV=2	2.1327	1	1	1	422	47.107	8.09		19000000	AGK	2.65461
Medium	Q9P1Z2	Calcium-binding and coiled-coil domain-containing protein 1 OS=Homo sapiens OX=9606 GN=CALCOCO1 PE=1 SV=2	1.01302	1	1	1	691	77.289	4.82			CALCOCO1	0
Medium	Q01813	ATP-dependent 6-phosphofructokinase, platelet type OS=Homo sapiens OX=9606 GN=PFKP PE=1 SV=2	2.16837	1	1	1	784	85.542	7.55			PFKP	0
Medium	Q9BYE7	Polycomb group RING finger protein 6 OS=Homo sapiens OX=9606 GN=PCGF6 PE=1 SV=2	3.42857	1	1	1	350	39.023	4.97			PCGF6	1.69107
Medium	P22735	Protein-glutamine gamma-glutamyltransferase K OS=Homo sapiens OX=9606 GN=TGM1 PE=1 SV=4	0.734394	1	1	1	817	89.73	6.04		12000000	TGM1	1.8368
Medium	Q2TAA8	Translin-associated factor X-interacting protein 1 OS=Homo sapiens OX=9606 GN=TSNAXIP1 PE=2 SV=1	1.06383	1	1	1	658	76.725	5.06		16000000	TSNAXIP1	0
Medium	P49642	DNA primase small subunit OS=Homo sapiens OX=9606 GN=PRIM1 PE=1 SV=1	2.14286	1	1	1	420	49.87	8.21		7000000	PRIM1	1.66129
Medium	Q562F6	Shugoshin 2 OS=Homo sapiens OX=9606 GN=SGO2 PE=1 SV=2	0.711462	1	1	1	1265	144.65	7.91		7800000	SGOL2; SGO2	0
Medium	P60763	Ras-related C3 botulinum toxin substrate 3 OS=Homo sapiens OX=9606 GN=RAC3 PE=1 SV=1	3.125	1	1	1	192	21.365	8.15		15000000	RAC3	0
Medium	Q8NAF0	Zinc finger protein 579 OS=Homo sapiens OX=9606 GN=ZNF579 PE=1 SV=2	1.60142	1	1	1	562	60.471	8.69			ZNF579	1.94957
Medium	O15360	Fanconi anemia group A protein OS=Homo sapiens OX=9606 GN=FANCA PE=1 SV=2	1.4433	1	1	1	1455	162.671	6.6		4400000	FANCA	1.89287
Medium	P10745	Retinol-binding protein 3 OS=Homo sapiens OX=9606 GN=RBP3 PE=1 SV=2	0.561347	1	1	1	1247	135.278	5.11		26000000	RBP3	2.06226
Medium	P17812	CTP synthase 1 OS=Homo sapiens OX=9606 GN=CTPS1 PE=1 SV=2	1.35364	1	1	1	591	66.648	6.46		30000000	CTPS1	2.80435
Medium	Q9H993	Protein-glutamate O-methyltransferase OS=Homo sapiens OX=9606 GN=ARMT1 PE=1 SV=1	3.85488	1	1	1	441	51.14	5.76		15000000	C6orf211; ARMT1	2.41704
Medium	Q13257	Mitotic spindle assembly checkpoint protein MAD2A OS=Homo sapiens OX=9606 GN=MAD2L1 PE=1 SV=1	3.41463	1	1	1	205	23.495	5.08		15000000	MAD2L1	1.72388
Medium	Q9Y575	Ankyrin repeat and SOCS box protein 3 OS=Homo sapiens OX=9606 GN=ASB3 PE=1 SV=1	2.12355	1	1	1	518	57.708	6.27		1900000	ASB3; GPR75-ASB3	1.89084
Medium	Q96CW1	AP-2 complex subunit mu OS=Homo sapiens OX=9606 GN=AP2M1 PE=1 SV=2	1.6092	1	1	1	435	49.623	9.54		17000000	AP2M1	1.61396
Medium	P40763	Signal transducer and activator of transcription 3 OS=Homo sapiens OX=9606 GN=STAT3 PE=1 SV=2	1.42857	1	1	1	770	88.011	6.3			STAT3	1.64968
Medium	Q92538	Golgi-specific brefeldin A-resistance guanine nucleotide exchange factor 1 OS=Homo sapiens OX=9606 GN=GBF1 PE=1 SV=2	0.537924	1	1	1	1859	206.315	5.73		9000000	GBF1	0
Medium	Q9Y6V0	Protein piccolo OS=Homo sapiens OX=9606 GN=PCLO PE=1 SV=5	0.175029	1	1	1	5142	560.355	6.47				1.73344
Medium	Q9H269	Vacuolar protein sorting-associated protein 16 homolog OS=Homo sapiens OX=9606 GN=VPS16 PE=1 SV=2	1.1919	1	1	1	839	94.634	6.77			VPS16	1.87614
Medium	P11766	Alcohol dehydrogenase class-3 OS=Homo sapiens OX=9606 GN=ADH5 PE=1 SV=4	1.60428	1	1	1	374	39.698	7.49		10000000	ADH5	0
Medium	Q9H7D7	WD repeat-containing protein 26 OS=Homo sapiens OX=9606 GN=WDR26 PE=1 SV=3	1.059	1	1	1	661	72.079	6.16		20000000	WDR26	1.65858
Medium	Q6IAN0	Dehydrogenase/reductase SDR family member 7B OS=Homo sapiens OX=9606 GN=DHRS7B PE=1 SV=2	1.84615	1	1	1	325	35.097	9.55		7900000	DHRS7B	1.73837
Medium	Q14494	Endoplasmic reticulum membrane sensor NFE2L1 OS=Homo sapiens OX=9606 GN=NFE2L1 PE=1 SV=1	2.46114	1	1	1	772	84.652	4.64		43000000	NFE2L1	2.13872
Medium	Q96D09	G-protein coupled receptor-associated sorting protein 2 OS=Homo sapiens OX=9606 GN=GPRASP2 PE=1 SV=1	1.43198	1	1	1	838	93.715	5.01		8400000	GPRASP2; ARMCX5-GPRASP2	1.80607
Medium	Q8ND61	Uncharacterized protein C3orf20 OS=Homo sapiens OX=9606 GN=C3orf20 PE=2 SV=2	1.54867	1	1	1	904	101.202	9.13		140000000	C3orf20	2.17749
Medium	P28066	Proteasome subunit alpha type-5 OS=Homo sapiens OX=9606 GN=PSMA5 PE=1 SV=3	4.14938	1	1	1	241	26.394	4.79		37000000	PSMA5	2.59513
Medium	Q9BU64	Centromere protein O OS=Homo sapiens OX=9606 GN=CENPO PE=1 SV=1	2.33333	1	1	1	300	33.764	7.71		4800000	CENPO	1.8901
Medium	P41229	Lysine-specific demethylase 5C OS=Homo sapiens OX=9606 GN=KDM5C PE=1 SV=2	1.21795	1	1	1	1560	175.609	5.58		4300000	KDM5C	2.46336
Medium	O75342	Arachidonate 12-lipoxygenase, 12R-type OS=Homo sapiens OX=9606 GN=ALOX12B PE=1 SV=1	1.71184	1	1	1	701	80.304	7.64		65000000	ALOX12B	0
Medium	P62760	Visinin-like protein 1 OS=Homo sapiens OX=9606 GN=VSNL1 PE=1 SV=2	9.42408	1	1	1	191	22.128	5.15			VSNL1	2.01241
Medium	Q5TB80	Centrosomal protein of 162 kDa OS=Homo sapiens OX=9606 GN=CEP162 PE=1 SV=2	0.427655	1	1	1	1403	161.843	5.47		7900000	KIAA1009; CEP162	0
Medium	Q7Z7E8	Ubiquitin-conjugating enzyme E2 Q1 OS=Homo sapiens OX=9606 GN=UBE2Q1 PE=1 SV=1	1.89573	1	1	1	422	46.098	5.1		7600000	UBE2Q1	1.75449
Medium	A2RUB1	Meiosis-specific coiled-coil domain-containing protein MEIOC OS=Homo sapiens OX=9606 GN=MEIOC PE=2 SV=3	2.52101	1	1	1	952	107.491	7.12			C17orf104; MEIOC	0
Medium	O43390	Heterogeneous nuclear ribonucleoprotein R OS=Homo sapiens OX=9606 GN=HNRNPR PE=1 SV=1	2.05371	1	1	1	633	70.899	8.13		5800000	HNRNPR	1.8552
Medium	Q8NHP8	Putative phospholipase B-like 2 OS=Homo sapiens OX=9606 GN=PLBD2 PE=1 SV=2	1.18846	1	1	1	589	65.43	6.8		9100000	PLBD2	0
Medium	P31350	Ribonucleoside-diphosphate reductase subunit M2 OS=Homo sapiens OX=9606 GN=RRM2 PE=1 SV=1	3.3419	1	1	1	389	44.849	5.38		48000000	RRM2	2.01762
Medium	Q96A33	Coiled-coil domain-containing protein 47 OS=Homo sapiens OX=9606 GN=CCDC47 PE=1 SV=1	2.27743	1	1	1	483	55.838	4.87			CCDC47	1.61285
Medium	Q6NX45	Zinc finger protein 774 OS=Homo sapiens OX=9606 GN=ZNF774 PE=1 SV=2	3.10559	1	1	1	483	55.032	8.34			ZNF774	0
Medium	Q969I3	Glycine N-acyltransferase-like protein 1 OS=Homo sapiens OX=9606 GN=GLYATL1 PE=1 SV=1	1.98675	1	1	1	302	35.078	6.87		8400000	GLYATL1	1.64437
Medium	Q9UBB9	Tuftelin-interacting protein 11 OS=Homo sapiens OX=9606 GN=TFIP11 PE=1 SV=1	1.19474	1	1	1	837	96.758	5.67		11000000	TFIP11	2.19623
Medium	Q5VYK3	Proteasome adapter and scaffold protein ECM29 OS=Homo sapiens OX=9606 GN=ECPAS PE=1 SV=2	0.487805	1	1	1	1845	204.16	7.12		18000000	KIAA0368	2.53808
Medium	Q8IWR0	Zinc finger CCCH domain-containing protein 7A OS=Homo sapiens OX=9606 GN=ZC3H7A PE=1 SV=1	0.61792	1	1	1	971	110.466	7.3		12000000	ZC3H7A	1.66662
Medium	Q92556	Engulfment and cell motility protein 1 OS=Homo sapiens OX=9606 GN=ELMO1 PE=1 SV=2	0.962861	1	1	1	727	83.776	6.28		6200000	ELMO1	0
Medium	Q14697	Neutral alpha-glucosidase AB OS=Homo sapiens OX=9606 GN=GANAB PE=1 SV=3	0.635593	1	1	1	944	106.807	6.14		11000000	GANAB	1.77911
Medium	O43776	Asparagine--tRNA ligase, cytoplasmic OS=Homo sapiens OX=9606 GN=NARS PE=1 SV=1	1.09489	1	1	1	548	62.903	6.25		25000000	NARS	0
Medium	Q5TAX3	Terminal uridylyltransferase 4 OS=Homo sapiens OX=9606 GN=TUT4 PE=1 SV=3	0.729927	1	1	1	1644	185.048	7.97		7700000	ZCCHC11	0
Medium	Q7Z392	Trafficking protein particle complex subunit 11 OS=Homo sapiens OX=9606 GN=TRAPPC11 PE=1 SV=2	0.529568	1	1	1	1133	128.798	7.14		95000000	TRAPPC11	0
Medium	P21333	Filamin-A OS=Homo sapiens OX=9606 GN=FLNA PE=1 SV=4	0.415565	1	1	1	2647	280.564	6.06		10000000	FLNA	0
Medium	Q9NYF8	Bcl-2-associated transcription factor 1 OS=Homo sapiens OX=9606 GN=BCLAF1 PE=1 SV=2	0.652174	1	1	1	920	106.059	9.98		5400000	BCLAF1	0
Medium	O75340	Programmed cell death protein 6 OS=Homo sapiens OX=9606 GN=PDCD6 PE=1 SV=1	4.18848	1	1	1	191	21.855	5.4		2400000	PDCD6	1.62837
Medium	Q7Z4H3	HD domain-containing protein 2 OS=Homo sapiens OX=9606 GN=HDDC2 PE=1 SV=1	3.43137	1	1	1	204	23.376	5.49		3100000	HDDC2	0
Low	Q7Z5M8	Protein ABHD12B OS=Homo sapiens OX=9606 GN=ABHD12B PE=2 SV=1	1.65746	1	1	1	362	40.75	8.28		100000000	ABHD12B	1.87239
Low	P22680	Cholesterol 7-alpha-monooxygenase OS=Homo sapiens OX=9606 GN=CYP7A1 PE=1 SV=2	1.19048	1	1	1	504	57.623	8.24		4700000	CYP7A1	1.732
Low	P31689	DnaJ homolog subfamily A member 1 OS=Homo sapiens OX=9606 GN=DNAJA1 PE=1 SV=2	2.01511	1	1	1	397	44.839	7.08		10000000	DNAJA1	0
Low	Q9Y4G6	Talin-2 OS=Homo sapiens OX=9606 GN=TLN2 PE=1 SV=4	0.275374	1	1	1	2542	271.443	5.57		9500000	TLN2	1.63199
Low	Q9BZR8	Apoptosis facilitator Bcl-2-like protein 14 OS=Homo sapiens OX=9606 GN=BCL2L14 PE=1 SV=1	1.83486	1	2	1	327	36.575	6.62		950000000	BCL2L14	4.35769
