# Supplementary material for: NY-ESO-1 facilitates anoikis resistance and tumor metastasis by hijacking deubiquitinase OTUB1 to stabilize PP1α
Source: Cell Death Dis. 2025 Oct 6;16(1):682. doi: 10.1038/s41419-025-08017-w (PMC12500907; doi:10.1038/s41419-025-08017-w)
Supplement: Supplementary file 3 — Table S3. Lists of genesets enriched in NY-ESO-1 [file 41419_2025_8017_MOESM3_ESM.xlsx]

## Sheet: KEGG genesets
KEGG genesets enriched in phenotype NY-ESO-1 (Related to Fig. 3A)
NAME	GS<br> follow link to MSigDB	SIZE	ES	NES	NOM p-val	FDR q-val	FWER p-val	RANK AT MAX	LEADING EDGE
KEGG_ALDOSTERONE_REGULATED_SODIUM_REABSORPTION	KEGG_ALDOSTERONE_REGULATED_SODIUM_REABSORPTION	42	0.710098	1.57754	0	0.036	0	2037	tags=17%, list=4%, signal=17%
KEGG_DORSO_VENTRAL_AXIS_FORMATION	KEGG_DORSO_VENTRAL_AXIS_FORMATION	24	0.654764	1.5606	0	0.036	0.036	3703	tags=13%, list=7%, signal=13%
KEGG_O_GLYCAN_BIOSYNTHESIS	KEGG_O_GLYCAN_BIOSYNTHESIS	29	0.79804	1.53084	0	0.0558967	0.088	1044	tags=24%, list=2%, signal=25%
KEGG_MELANOGENESIS	KEGG_MELANOGENESIS	101	0.602621	1.53016	0	0.0509225	0.088	4378	tags=24%, list=8%, signal=26%
KEGG_AXON_GUIDANCE	KEGG_AXON_GUIDANCE	128	0.674839	1.51197	0	0.059876	0.088	4713	tags=26%, list=8%, signal=28%
KEGG_AUTOIMMUNE_THYROID_DISEASE	KEGG_AUTOIMMUNE_THYROID_DISEASE	50	0.790543	1.50463	0	0.0558967	0.088	1735	tags=16%, list=3%, signal=16%
KEGG_NITROGEN_METABOLISM	KEGG_NITROGEN_METABOLISM	23	0.852179	1.50459	0	0.0530543	0.088	1360	tags=30%, list=2%, signal=31%
KEGG_ALANINE_ASPARTATE_AND_GLUTAMATE_METABOLISM	KEGG_ALANINE_ASPARTATE_AND_GLUTAMATE_METABOLISM	30	0.710858	1.49506	0	0.0509225	0.088	2096	tags=20%, list=4%, signal=21%
KEGG_ENDOCYTOSIS	KEGG_ENDOCYTOSIS	178	0.559497	1.49213	0	0.0618416	0.138	7859	tags=25%, list=14%, signal=29%
KEGG_GAP_JUNCTION	KEGG_GAP_JUNCTION	88	0.57862	1.49188	0	0.0592574	0.138	5295	tags=19%, list=9%, signal=21%
KEGG_WNT_SIGNALING_PATHWAY	KEGG_WNT_SIGNALING_PATHWAY	150	0.625905	1.48398	0	0.0571431	0.138	4217	tags=21%, list=8%, signal=22%
KEGG_ADHERENS_JUNCTION	KEGG_ADHERENS_JUNCTION	68	0.612635	1.47482	0	0.0553812	0.138	5821	tags=25%, list=10%, signal=28%
KEGG_PROSTATE_CANCER	KEGG_PROSTATE_CANCER	89	0.630015	1.46236	0	0.0538903	0.138	10612	tags=37%, list=19%, signal=46%
KEGG_PROPANOATE_METABOLISM	KEGG_PROPANOATE_METABOLISM	32	0.654928	1.46223	0	0.0526125	0.138	5887	tags=28%, list=11%, signal=31%
KEGG_BASAL_CELL_CARCINOMA	KEGG_BASAL_CELL_CARCINOMA	55	0.716434	1.4564	0	0.0545076	0.18	4146	tags=36%, list=7%, signal=39%
KEGG_LYSINE_DEGRADATION	KEGG_LYSINE_DEGRADATION	39	0.569456	1.45558	0	0.0533508	0.18	12653	tags=46%, list=23%, signal=60%
KEGG_FC_GAMMA_R_MEDIATED_PHAGOCYTOSIS	KEGG_FC_GAMMA_R_MEDIATED_PHAGOCYTOSIS	93	0.576402	1.44674	0	0.0523302	0.18	11061	tags=40%, list=20%, signal=50%
KEGG_RETINOL_METABOLISM	KEGG_RETINOL_METABOLISM	63	0.678713	1.44386	0	0.051423	0.18	4736	tags=14%, list=8%, signal=16%
KEGG_SYSTEMIC_LUPUS_ERYTHEMATOSUS	KEGG_SYSTEMIC_LUPUS_ERYTHEMATOSUS	55	0.654413	1.44112	0	0.0506112	0.18	5163	tags=11%, list=9%, signal=12%
KEGG_ARGININE_AND_PROLINE_METABOLISM	KEGG_ARGININE_AND_PROLINE_METABOLISM	52	0.627098	1.4402	0	0.0498807	0.18	10657	tags=50%, list=19%, signal=62%
KEGG_CELL_ADHESION_MOLECULES_CAMS	KEGG_CELL_ADHESION_MOLECULES_CAMS	127	0.594233	1.43844	0	0.0492197	0.18	6238	tags=27%, list=11%, signal=30%
KEGG_PATHWAYS_IN_CANCER	KEGG_PATHWAYS_IN_CANCER	321	0.555245	1.43586	0	0.0486188	0.18	10612	tags=36%, list=19%, signal=44%
KEGG_B_CELL_RECEPTOR_SIGNALING_PATHWAY	KEGG_B_CELL_RECEPTOR_SIGNALING_PATHWAY	75	0.64172	1.4277	0	0.0480701	0.18	10929	tags=40%, list=20%, signal=50%
KEGG_AMYOTROPHIC_LATERAL_SCLEROSIS_ALS	KEGG_AMYOTROPHIC_LATERAL_SCLEROSIS_ALS	53	0.591223	1.42556	0	0.0475672	0.18	9075	tags=30%, list=16%, signal=36%
KEGG_TYPE_II_DIABETES_MELLITUS	KEGG_TYPE_II_DIABETES_MELLITUS	47	0.664072	1.42464	0	0.0471045	0.18	3682	tags=21%, list=7%, signal=23%
KEGG_PROXIMAL_TUBULE_BICARBONATE_RECLAMATION	KEGG_PROXIMAL_TUBULE_BICARBONATE_RECLAMATION	23	0.757932	1.42215	0	0.0466774	0.18	9101	tags=35%, list=16%, signal=42%
KEGG_ENDOMETRIAL_CANCER	KEGG_ENDOMETRIAL_CANCER	52	0.597047	1.42125	0	0.046282	0.18	1798	tags=13%, list=3%, signal=14%
KEGG_NATURAL_KILLER_CELL_MEDIATED_CYTOTOXICITY	KEGG_NATURAL_KILLER_CELL_MEDIATED_CYTOTOXICITY	132	0.590123	1.41932	0	0.0459148	0.18	10929	tags=33%, list=20%, signal=40%
KEGG_PYRUVATE_METABOLISM	KEGG_PYRUVATE_METABOLISM	40	0.547413	1.41771	0	0.0485013	0.242	11093	tags=38%, list=20%, signal=47%
KEGG_HEDGEHOG_SIGNALING_PATHWAY	KEGG_HEDGEHOG_SIGNALING_PATHWAY	56	0.644968	1.4171	0	0.0480846	0.242	3433	tags=21%, list=6%, signal=23%
KEGG_ASTHMA	KEGG_ASTHMA	28	0.82021	1.41625	0	0.0476948	0.242	1538	tags=14%, list=3%, signal=15%
KEGG_VIRAL_MYOCARDITIS	KEGG_VIRAL_MYOCARDITIS	68	0.608743	1.41534	0	0.0473293	0.242	4467	tags=19%, list=8%, signal=21%
KEGG_ARRHYTHMOGENIC_RIGHT_VENTRICULAR_CARDIOMYOPATHY_ARVC	KEGG_ARRHYTHMOGENIC_RIGHT_VENTRICULAR_CARDIOMYOPATHY_ARVC	74	0.631168	1.41316	0	0.0507123	0.285	4146	tags=28%, list=7%, signal=31%
KEGG_ALLOGRAFT_REJECTION	KEGG_ALLOGRAFT_REJECTION	35	0.819462	1.40884	0	0.053594	0.341	1192	tags=20%, list=2%, signal=20%
KEGG_TGF_BETA_SIGNALING_PATHWAY	KEGG_TGF_BETA_SIGNALING_PATHWAY	85	0.619055	1.40794	0	0.0530913	0.341	8465	tags=38%, list=15%, signal=44%
KEGG_MTOR_SIGNALING_PATHWAY	KEGG_MTOR_SIGNALING_PATHWAY	51	0.652477	1.40605	0	0.0557469	0.341	9949	tags=45%, list=18%, signal=55%
KEGG_GLYCEROLIPID_METABOLISM	KEGG_GLYCEROLIPID_METABOLISM	43	0.627432	1.40412	0	0.0552132	0.341	8868	tags=35%, list=16%, signal=41%
KEGG_THYROID_CANCER	KEGG_THYROID_CANCER	29	0.556715	1.40378	0	0.0547076	0.341	1570	tags=14%, list=3%, signal=14%
KEGG_LEISHMANIA_INFECTION	KEGG_LEISHMANIA_INFECTION	70	0.572084	1.40308	0	0.054228	0.341	6919	tags=19%, list=12%, signal=21%
KEGG_SELENOAMINO_ACID_METABOLISM	KEGG_SELENOAMINO_ACID_METABOLISM	24	0.743799	1.40053	0	0.0537723	0.341	7718	tags=42%, list=14%, signal=48%
KEGG_CYTOKINE_CYTOKINE_RECEPTOR_INTERACTION	KEGG_CYTOKINE_CYTOKINE_RECEPTOR_INTERACTION	263	0.518272	1.39922	0	0.054664	0.389	8592	tags=23%, list=15%, signal=27%
KEGG_VIBRIO_CHOLERAE_INFECTION	KEGG_VIBRIO_CHOLERAE_INFECTION	53	0.593434	1.39657	0	0.0542196	0.389	7241	tags=30%, list=13%, signal=35%
KEGG_BETA_ALANINE_METABOLISM	KEGG_BETA_ALANINE_METABOLISM	22	0.593635	1.39616	0	0.0537959	0.389	5887	tags=27%, list=11%, signal=30%
KEGG_NEUROTROPHIN_SIGNALING_PATHWAY	KEGG_NEUROTROPHIN_SIGNALING_PATHWAY	125	0.532312	1.39391	0	0.0546511	0.44	10541	tags=35%, list=19%, signal=43%
KEGG_CYSTEINE_AND_METHIONINE_METABOLISM	KEGG_CYSTEINE_AND_METHIONINE_METABOLISM	34	0.647907	1.39166	0	0.0542366	0.44	11680	tags=47%, list=21%, signal=59%
KEGG_SPHINGOLIPID_METABOLISM	KEGG_SPHINGOLIPID_METABOLISM	35	0.622605	1.38906	0	0.0565133	0.44	6977	tags=29%, list=13%, signal=33%
KEGG_SPLICEOSOME	KEGG_SPLICEOSOME	124	0.579329	1.38169	0	0.0757094	0.535	13927	tags=55%, list=25%, signal=73%
KEGG_GLYCINE_SERINE_AND_THREONINE_METABOLISM	KEGG_GLYCINE_SERINE_AND_THREONINE_METABOLISM	31	0.686369	1.38151	0	0.0748822	0.535	7957	tags=45%, list=14%, signal=53%
KEGG_ACUTE_MYELOID_LEUKEMIA	KEGG_ACUTE_MYELOID_LEUKEMIA	57	0.575355	1.38045	0	0.0759445	0.588	10929	tags=37%, list=20%, signal=46%
KEGG_FOCAL_ADHESION	KEGG_FOCAL_ADHESION	196	0.497848	1.37986	0	0.0751457	0.588	6216	tags=19%, list=11%, signal=21%
KEGG_PANCREATIC_CANCER	KEGG_PANCREATIC_CANCER	69	0.558563	1.37814	0	0.0743781	0.588	9669	tags=29%, list=17%, signal=35%
KEGG_CHEMOKINE_SIGNALING_PATHWAY	KEGG_CHEMOKINE_SIGNALING_PATHWAY	186	0.528184	1.37762	0	0.0736401	0.588	7484	tags=21%, list=13%, signal=24%
KEGG_NON_SMALL_CELL_LUNG_CANCER	KEGG_NON_SMALL_CELL_LUNG_CANCER	54	0.596572	1.37643	0	0.0729298	0.588	10929	tags=37%, list=20%, signal=46%
KEGG_DNA_REPLICATION	KEGG_DNA_REPLICATION	36	0.633015	1.37059	0	0.0733497	0.637	11682	tags=61%, list=21%, signal=77%
KEGG_ADIPOCYTOKINE_SIGNALING_PATHWAY	KEGG_ADIPOCYTOKINE_SIGNALING_PATHWAY	66	0.553289	1.37058	0	0.0726707	0.637	9570	tags=29%, list=17%, signal=35%
KEGG_GLYCEROPHOSPHOLIPID_METABOLISM	KEGG_GLYCEROPHOSPHOLIPID_METABOLISM	71	0.598869	1.37054	0	0.0720158	0.637	11020	tags=48%, list=20%, signal=60%
KEGG_HEMATOPOIETIC_CELL_LINEAGE	KEGG_HEMATOPOIETIC_CELL_LINEAGE	85	0.518122	1.36875	0	0.0721742	0.637	5273	tags=19%, list=9%, signal=21%
KEGG_ERBB_SIGNALING_PATHWAY	KEGG_ERBB_SIGNALING_PATHWAY	86	0.565172	1.36782	0	0.072506	0.637	10929	tags=37%, list=20%, signal=46%
KEGG_NOTCH_SIGNALING_PATHWAY	KEGG_NOTCH_SIGNALING_PATHWAY	47	0.664224	1.3659	0	0.0718873	0.637	11912	tags=55%, list=21%, signal=70%
KEGG_TIGHT_JUNCTION	KEGG_TIGHT_JUNCTION	127	0.55149	1.36095	0	0.0749965	0.681	5295	tags=22%, list=9%, signal=24%
KEGG_ANTIGEN_PROCESSING_AND_PRESENTATION	KEGG_ANTIGEN_PROCESSING_AND_PRESENTATION	81	0.66039	1.36003	0	0.0752658	0.681	4467	tags=20%, list=8%, signal=21%
KEGG_PHOSPHATIDYLINOSITOL_SIGNALING_SYSTEM	KEGG_PHOSPHATIDYLINOSITOL_SIGNALING_SYSTEM	76	0.566862	1.35902	0	0.0755088	0.681	9669	tags=38%, list=17%, signal=46%
KEGG_PURINE_METABOLISM	KEGG_PURINE_METABOLISM	153	0.54557	1.35874	0	0.0748817	0.681	11777	tags=44%, list=21%, signal=56%
KEGG_MAPK_SIGNALING_PATHWAY	KEGG_MAPK_SIGNALING_PATHWAY	266	0.487036	1.3576	0	0.0742741	0.681	10983	tags=35%, list=20%, signal=43%
KEGG_VALINE_LEUCINE_AND_ISOLEUCINE_DEGRADATION	KEGG_VALINE_LEUCINE_AND_ISOLEUCINE_DEGRADATION	43	0.565242	1.35051	0	0.0763451	0.681	9362	tags=40%, list=17%, signal=47%
KEGG_GLIOMA	KEGG_GLIOMA	65	0.605612	1.34849	0	0.0764583	0.681	11072	tags=40%, list=20%, signal=50%
KEGG_FC_EPSILON_RI_SIGNALING_PATHWAY	KEGG_FC_EPSILON_RI_SIGNALING_PATHWAY	79	0.523	1.34518	0	0.0766817	0.681	10541	tags=34%, list=19%, signal=42%
KEGG_LYSOSOME	KEGG_LYSOSOME	120	0.559494	1.34384	0	0.0778917	0.681	11462	tags=40%, list=21%, signal=50%
KEGG_OOCYTE_MEIOSIS	KEGG_OOCYTE_MEIOSIS	111	0.565002	1.34131	0	0.0814533	0.741	11888	tags=41%, list=21%, signal=51%
KEGG_T_CELL_RECEPTOR_SIGNALING_PATHWAY	KEGG_T_CELL_RECEPTOR_SIGNALING_PATHWAY	107	0.541899	1.34098	0	0.081487	0.741	10929	tags=33%, list=20%, signal=41%
KEGG_HUNTINGTONS_DISEASE	KEGG_HUNTINGTONS_DISEASE	166	0.519105	1.34074	0	0.0808464	0.741	11925	tags=49%, list=21%, signal=63%
KEGG_COLORECTAL_CANCER	KEGG_COLORECTAL_CANCER	62	0.600892	1.33995	0	0.0802235	0.741	9669	tags=40%, list=17%, signal=49%
KEGG_REGULATION_OF_ACTIN_CYTOSKELETON	KEGG_REGULATION_OF_ACTIN_CYTOSKELETON	211	0.505458	1.33877	0	0.0796177	0.741	5981	tags=18%, list=11%, signal=20%
KEGG_MATURITY_ONSET_DIABETES_OF_THE_YOUNG	KEGG_MATURITY_ONSET_DIABETES_OF_THE_YOUNG	25	0.708597	1.32779	0.112676	0.0860521	0.792	5004	tags=32%, list=9%, signal=35%
KEGG_ALZHEIMERS_DISEASE	KEGG_ALZHEIMERS_DISEASE	151	0.511348	1.32766	0	0.0853848	0.792	11978	tags=46%, list=21%, signal=58%
KEGG_N_GLYCAN_BIOSYNTHESIS	KEGG_N_GLYCAN_BIOSYNTHESIS	46	0.59206	1.32738	0	0.084735	0.792	5465	tags=15%, list=10%, signal=17%
KEGG_RENIN_ANGIOTENSIN_SYSTEM	KEGG_RENIN_ANGIOTENSIN_SYSTEM	17	0.71585	1.32562	0.110151	0.0841021	0.792	8176	tags=29%, list=15%, signal=34%
KEGG_PARKINSONS_DISEASE	KEGG_PARKINSONS_DISEASE	112	0.520007	1.31678	0	0.0923858	0.849	13325	tags=52%, list=24%, signal=68%
KEGG_CALCIUM_SIGNALING_PATHWAY	KEGG_CALCIUM_SIGNALING_PATHWAY	177	0.504644	1.31513	0	0.0923735	0.849	5068	tags=20%, list=9%, signal=22%
KEGG_JAK_STAT_SIGNALING_PATHWAY	KEGG_JAK_STAT_SIGNALING_PATHWAY	155	0.500388	1.31469	0	0.0916689	0.849	7356	tags=19%, list=13%, signal=21%
KEGG_RNA_POLYMERASE	KEGG_RNA_POLYMERASE	28	0.538289	1.31451	0	0.0915718	0.849	11777	tags=50%, list=21%, signal=63%
KEGG_AMINO_SUGAR_AND_NUCLEOTIDE_SUGAR_METABOLISM	KEGG_AMINO_SUGAR_AND_NUCLEOTIDE_SUGAR_METABOLISM	42	0.5591	1.31326	0	0.092003	0.849	13683	tags=52%, list=25%, signal=69%
KEGG_PROGESTERONE_MEDIATED_OOCYTE_MATURATION	KEGG_PROGESTERONE_MEDIATED_OOCYTE_MATURATION	85	0.542858	1.3123	0	0.0920475	0.849	11888	tags=40%, list=21%, signal=51%
KEGG_PRIMARY_IMMUNODEFICIENCY	KEGG_PRIMARY_IMMUNODEFICIENCY	35	0.664642	1.30968	0	0.0920909	0.849	3943	tags=26%, list=7%, signal=28%
KEGG_PRION_DISEASES	KEGG_PRION_DISEASES	35	0.525279	1.3058	0	0.0934735	0.849	7958	tags=20%, list=14%, signal=23%
KEGG_GNRH_SIGNALING_PATHWAY	KEGG_GNRH_SIGNALING_PATHWAY	101	0.477508	1.30575	0	0.0928052	0.849	11072	tags=35%, list=20%, signal=43%
KEGG_ONE_CARBON_POOL_BY_FOLATE	KEGG_ONE_CARBON_POOL_BY_FOLATE	17	0.664852	1.3019	0	0.0968749	0.849	10079	tags=53%, list=18%, signal=65%
KEGG_RENAL_CELL_CARCINOMA	KEGG_RENAL_CELL_CARCINOMA	66	0.530051	1.29538	0	0.101377	0.849	10929	tags=36%, list=20%, signal=45%
KEGG_GRAFT_VERSUS_HOST_DISEASE	KEGG_GRAFT_VERSUS_HOST_DISEASE	37	0.715459	1.29424	0	0.100642	0.849	1192	tags=14%, list=2%, signal=14%
KEGG_TYPE_I_DIABETES_MELLITUS	KEGG_TYPE_I_DIABETES_MELLITUS	41	0.726195	1.28695	0.0995851	0.112411	0.849	4467	tags=20%, list=8%, signal=21%
KEGG_BUTANOATE_METABOLISM	KEGG_BUTANOATE_METABOLISM	34	0.539913	1.28682	0	0.111571	0.849	7915	tags=26%, list=14%, signal=31%
KEGG_PATHOGENIC_ESCHERICHIA_COLI_INFECTION	KEGG_PATHOGENIC_ESCHERICHIA_COLI_INFECTION	56	0.502929	1.28452	0	0.113561	0.849	2188	tags=11%, list=4%, signal=11%
KEGG_EPITHELIAL_CELL_SIGNALING_IN_HELICOBACTER_PYLORI_INFECTION	KEGG_EPITHELIAL_CELL_SIGNALING_IN_HELICOBACTER_PYLORI_INFECTION	67	0.522855	1.28427	0.123016	0.112727	0.849	10047	tags=37%, list=18%, signal=45%
KEGG_INTESTINAL_IMMUNE_NETWORK_FOR_IGA_PRODUCTION	KEGG_INTESTINAL_IMMUNE_NETWORK_FOR_IGA_PRODUCTION	46	0.489388	1.27541	0	0.122026	0.849	7069	tags=24%, list=13%, signal=27%
KEGG_INSULIN_SIGNALING_PATHWAY	KEGG_INSULIN_SIGNALING_PATHWAY	136	0.553883	1.26996	0	0.126321	0.849	9728	tags=29%, list=17%, signal=36%
KEGG_NEUROACTIVE_LIGAND_RECEPTOR_INTERACTION	KEGG_NEUROACTIVE_LIGAND_RECEPTOR_INTERACTION	271	0.494358	1.26966	0	0.125381	0.849	5752	tags=18%, list=10%, signal=20%
KEGG_PENTOSE_AND_GLUCURONATE_INTERCONVERSIONS	KEGG_PENTOSE_AND_GLUCURONATE_INTERCONVERSIONS	28	0.668518	1.26923	0.108974	0.124459	0.849	3746	tags=14%, list=7%, signal=15%
KEGG_LONG_TERM_POTENTIATION	KEGG_LONG_TERM_POTENTIATION	70	0.577848	1.26728	0	0.124885	0.894	3820	tags=16%, list=7%, signal=17%
KEGG_FATTY_ACID_METABOLISM	KEGG_FATTY_ACID_METABOLISM	42	0.557818	1.26198	0.122772	0.125499	0.894	10999	tags=45%, list=20%, signal=56%
KEGG_RNA_DEGRADATION	KEGG_RNA_DEGRADATION	52	0.643041	1.2443	0.190871	0.141309	0.894	13204	tags=63%, list=24%, signal=83%
KEGG_INOSITOL_PHOSPHATE_METABOLISM	KEGG_INOSITOL_PHOSPHATE_METABOLISM	54	0.492169	1.24398	0.107438	0.140266	0.894	12202	tags=48%, list=22%, signal=62%
KEGG_SMALL_CELL_LUNG_CANCER	KEGG_SMALL_CELL_LUNG_CANCER	84	0.525585	1.2422	0	0.140414	0.894	12397	tags=43%, list=22%, signal=55%
KEGG_GLYCOLYSIS_GLUCONEOGENESIS	KEGG_GLYCOLYSIS_GLUCONEOGENESIS	61	0.544906	1.24146	0.210317	0.1394	0.894	5919	tags=16%, list=11%, signal=18%
KEGG_LEUKOCYTE_TRANSENDOTHELIAL_MIGRATION	KEGG_LEUKOCYTE_TRANSENDOTHELIAL_MIGRATION	113	0.467991	1.2336	0	0.142732	0.894	5772	tags=21%, list=10%, signal=24%
KEGG_CHRONIC_MYELOID_LEUKEMIA	KEGG_CHRONIC_MYELOID_LEUKEMIA	73	0.484247	1.22537	0.198347	0.153562	0.894	10929	tags=36%, list=20%, signal=44%
KEGG_PEROXISOME	KEGG_PEROXISOME	78	0.481792	1.22434	0	0.152453	0.894	11375	tags=49%, list=20%, signal=61%
KEGG_OXIDATIVE_PHOSPHORYLATION	KEGG_OXIDATIVE_PHOSPHORYLATION	114	0.514301	1.21102	0.219802	0.167575	0.894	12846	tags=52%, list=23%, signal=67%
KEGG_BIOSYNTHESIS_OF_UNSATURATED_FATTY_ACIDS	KEGG_BIOSYNTHESIS_OF_UNSATURATED_FATTY_ACIDS	20	0.538281	1.20895	0.0990099	0.1668	0.894	4383	tags=15%, list=8%, signal=16%
KEGG_APOPTOSIS	KEGG_APOPTOSIS	87	0.49062	1.19175	0.0910973	0.188532	0.894	9756	tags=31%, list=17%, signal=38%
KEGG_GLUTATHIONE_METABOLISM	KEGG_GLUTATHIONE_METABOLISM	50	0.487703	1.18994	0.200389	0.191098	0.894	8741	tags=26%, list=16%, signal=31%
KEGG_TOLL_LIKE_RECEPTOR_SIGNALING_PATHWAY	KEGG_TOLL_LIKE_RECEPTOR_SIGNALING_PATHWAY	101	0.41855	1.1884	0.0909091	0.189701	0.894	9756	tags=24%, list=17%, signal=29%
KEGG_PORPHYRIN_AND_CHLOROPHYLL_METABOLISM	KEGG_PORPHYRIN_AND_CHLOROPHYLL_METABOLISM	40	0.536124	1.18604	0.0992063	0.190401	0.894	10013	tags=30%, list=18%, signal=37%
KEGG_VASOPRESSIN_REGULATED_WATER_REABSORPTION	KEGG_VASOPRESSIN_REGULATED_WATER_REABSORPTION	44	0.524699	1.18543	0.203024	0.189034	0.894	9947	tags=34%, list=18%, signal=41%
KEGG_VEGF_SIGNALING_PATHWAY	KEGG_VEGF_SIGNALING_PATHWAY	76	0.450608	1.18297	0.0903226	0.190611	0.894	9669	tags=26%, list=17%, signal=32%
KEGG_RIG_I_LIKE_RECEPTOR_SIGNALING_PATHWAY	KEGG_RIG_I_LIKE_RECEPTOR_SIGNALING_PATHWAY	67	0.444308	1.18231	0.104034	0.189267	0.894	13030	tags=31%, list=23%, signal=41%
KEGG_SNARE_INTERACTIONS_IN_VESICULAR_TRANSPORT	KEGG_SNARE_INTERACTIONS_IN_VESICULAR_TRANSPORT	38	0.456387	1.18141	0	0.188937	0.894	8955	tags=42%, list=16%, signal=50%
KEGG_GLYOXYLATE_AND_DICARBOXYLATE_METABOLISM	KEGG_GLYOXYLATE_AND_DICARBOXYLATE_METABOLISM	16	0.579099	1.17914	0.314453	0.191997	0.945	11468	tags=50%, list=21%, signal=63%
KEGG_ECM_RECEPTOR_INTERACTION	KEGG_ECM_RECEPTOR_INTERACTION	84	0.418608	1.17422	0.107884	0.197559	0.945	3970	tags=17%, list=7%, signal=18%
KEGG_DILATED_CARDIOMYOPATHY	KEGG_DILATED_CARDIOMYOPATHY	90	0.464353	1.17358	0.107884	0.196668	0.945	3585	tags=18%, list=6%, signal=19%
KEGG_LONG_TERM_DEPRESSION	KEGG_LONG_TERM_DEPRESSION	68	0.454819	1.17052	0.112554	0.197985	0.945	10929	tags=35%, list=20%, signal=44%
KEGG_ABC_TRANSPORTERS	KEGG_ABC_TRANSPORTERS	44	0.506461	1.16268	0	0.202893	0.945	7753	tags=25%, list=14%, signal=29%
KEGG_PPAR_SIGNALING_PATHWAY	KEGG_PPAR_SIGNALING_PATHWAY	69	0.48165	1.16062	0.220085	0.204932	0.945	9762	tags=35%, list=18%, signal=42%
KEGG_PROTEASOME	KEGG_PROTEASOME	45	0.518458	1.15658	0.219608	0.210244	0.945	15480	tags=58%, list=28%, signal=80%
KEGG_METABOLISM_OF_XENOBIOTICS_BY_CYTOCHROME_P450	KEGG_METABOLISM_OF_XENOBIOTICS_BY_CYTOCHROME_P450	70	0.527178	1.15565	0.282474	0.209683	0.945	8741	tags=20%, list=16%, signal=24%
KEGG_PHENYLALANINE_METABOLISM	KEGG_PHENYLALANINE_METABOLISM	17	0.521212	1.14989	0.292829	0.217214	0.945	10977	tags=47%, list=20%, signal=59%
KEGG_UBIQUITIN_MEDIATED_PROTEOLYSIS	KEGG_UBIQUITIN_MEDIATED_PROTEOLYSIS	130	0.486047	1.14891	0.190871	0.216249	0.945	14850	tags=58%, list=27%, signal=79%
KEGG_PANTOTHENATE_AND_COA_BIOSYNTHESIS	KEGG_PANTOTHENATE_AND_COA_BIOSYNTHESIS	16	0.575623	1.14684	0.205184	0.217984	0.945	12114	tags=50%, list=22%, signal=64%
KEGG_PROTEIN_EXPORT	KEGG_PROTEIN_EXPORT	23	0.598827	1.14451	0.295918	0.221276	0.945	12207	tags=52%, list=22%, signal=67%
KEGG_MELANOMA	KEGG_MELANOMA	71	0.470518	1.1421	0.0881764	0.223028	0.945	10929	tags=27%, list=20%, signal=33%
KEGG_BASAL_TRANSCRIPTION_FACTORS	KEGG_BASAL_TRANSCRIPTION_FACTORS	35	0.49888	1.12979	0.422449	0.239451	0.945	10402	tags=40%, list=19%, signal=49%
KEGG_DRUG_METABOLISM_CYTOCHROME_P450	KEGG_DRUG_METABOLISM_CYTOCHROME_P450	72	0.461336	1.1252	0.216842	0.247472	0.945	8741	tags=18%, list=16%, signal=21%
KEGG_ASCORBATE_AND_ALDARATE_METABOLISM	KEGG_ASCORBATE_AND_ALDARATE_METABOLISM	25	0.560244	1.11231	0.197266	0.268704	0.945	5887	tags=12%, list=11%, signal=13%
KEGG_PRIMARY_BILE_ACID_BIOSYNTHESIS	KEGG_PRIMARY_BILE_ACID_BIOSYNTHESIS	16	0.519694	1.1107	0.398305	0.271012	0.945	420	tags=6%, list=1%, signal=6%
KEGG_MISMATCH_REPAIR	KEGG_MISMATCH_REPAIR	23	0.491132	1.10171	0.190871	0.28419	1	10901	tags=52%, list=20%, signal=65%
KEGG_GLYCOSAMINOGLYCAN_BIOSYNTHESIS_HEPARAN_SULFATE	KEGG_GLYCOSAMINOGLYCAN_BIOSYNTHESIS_HEPARAN_SULFATE	26	0.494185	1.10154	0.205184	0.282351	1	8644	tags=31%, list=15%, signal=36%
KEGG_BLADDER_CANCER	KEGG_BLADDER_CANCER	40	0.41457	1.09344	0.306931	0.293442	1	10929	tags=35%, list=20%, signal=43%
KEGG_AMINOACYL_TRNA_BIOSYNTHESIS	KEGG_AMINOACYL_TRNA_BIOSYNTHESIS	22	0.376059	1.09329	0.107216	0.292226	1	11721	tags=32%, list=21%, signal=40%
KEGG_RIBOSOME	KEGG_RIBOSOME	88	0.602458	1.08679	0.326376	0.297825	1	13305	tags=56%, list=24%, signal=73%
KEGG_CELL_CYCLE	KEGG_CELL_CYCLE	124	0.447744	1.06961	0.394191	0.323909	1	12366	tags=44%, list=22%, signal=57%
KEGG_P53_SIGNALING_PATHWAY	KEGG_P53_SIGNALING_PATHWAY	65	0.448989	1.06464	0.394191	0.32916	1	10612	tags=38%, list=19%, signal=47%
KEGG_VASCULAR_SMOOTH_MUSCLE_CONTRACTION	KEGG_VASCULAR_SMOOTH_MUSCLE_CONTRACTION	112	0.425071	1.06306	0.303226	0.328384	1	4378	tags=15%, list=8%, signal=16%
KEGG_NUCLEOTIDE_EXCISION_REPAIR	KEGG_NUCLEOTIDE_EXCISION_REPAIR	44	0.377926	1.059	0.429461	0.333349	1	10714	tags=39%, list=19%, signal=48%
KEGG_CITRATE_CYCLE_TCA_CYCLE	KEGG_CITRATE_CYCLE_TCA_CYCLE	31	0.513662	1.05199	0.412451	0.343942	1	9604	tags=32%, list=17%, signal=39%
KEGG_TASTE_TRANSDUCTION	KEGG_TASTE_TRANSDUCTION	51	0.450808	1.05032	0.40499	0.346567	1	3589	tags=10%, list=6%, signal=10%
KEGG_GLYCOSPHINGOLIPID_BIOSYNTHESIS_LACTO_AND_NEOLACTO_SERIES	KEGG_GLYCOSPHINGOLIPID_BIOSYNTHESIS_LACTO_AND_NEOLACTO_SERIES	25	0.490347	1.04947	0.295117	0.347781	1	9881	tags=36%, list=18%, signal=44%
KEGG_CARDIAC_MUSCLE_CONTRACTION	KEGG_CARDIAC_MUSCLE_CONTRACTION	77	0.399903	1.04624	0.210309	0.348333	1	7919	tags=26%, list=14%, signal=30%
KEGG_HYPERTROPHIC_CARDIOMYOPATHY_HCM	KEGG_HYPERTROPHIC_CARDIOMYOPATHY_HCM	83	0.399524	1.00941	0.395789	0.423312	1	3585	tags=17%, list=6%, signal=18%
KEGG_REGULATION_OF_AUTOPHAGY	KEGG_REGULATION_OF_AUTOPHAGY	34	0.435108	1.00538	0.390782	0.429812	1	13134	tags=32%, list=24%, signal=42%
KEGG_PYRIMIDINE_METABOLISM	KEGG_PYRIMIDINE_METABOLISM	97	0.351681	0.99426	0.307843	0.443923	1	11777	tags=37%, list=21%, signal=47%
KEGG_GLYCOSAMINOGLYCAN_BIOSYNTHESIS_CHONDROITIN_SULFATE	KEGG_GLYCOSAMINOGLYCAN_BIOSYNTHESIS_CHONDROITIN_SULFATE	22	0.452859	0.993132	0.402062	0.443542	1	7207	tags=23%, list=13%, signal=26%
KEGG_OTHER_GLYCAN_DEGRADATION	KEGG_OTHER_GLYCAN_DEGRADATION	15	0.445441	0.982571	0.410638	0.464801	1	14926	tags=53%, list=27%, signal=73%
KEGG_OLFACTORY_TRANSDUCTION	KEGG_OLFACTORY_TRANSDUCTION	383	0.363576	0.948438	0.630108	0.524837	1	11694	tags=4%, list=21%, signal=5%
KEGG_NOD_LIKE_RECEPTOR_SIGNALING_PATHWAY	KEGG_NOD_LIKE_RECEPTOR_SIGNALING_PATHWAY	60	0.340877	0.947647	0.687898	0.52692	1	13030	tags=37%, list=23%, signal=48%
KEGG_COMPLEMENT_AND_COAGULATION_CASCADES	KEGG_COMPLEMENT_AND_COAGULATION_CASCADES	69	0.409283	0.923268	0.719608	0.581385	1	6512	tags=19%, list=12%, signal=21%
KEGG_GALACTOSE_METABOLISM	KEGG_GALACTOSE_METABOLISM	25	0.353013	0.920322	0.583505	0.585654	1	13513	tags=32%, list=24%, signal=42%
KEGG_BASE_EXCISION_REPAIR	KEGG_BASE_EXCISION_REPAIR	34	0.375763	0.908912	0.624742	0.61441	1	14893	tags=59%, list=27%, signal=80%
KEGG_HOMOLOGOUS_RECOMBINATION	KEGG_HOMOLOGOUS_RECOMBINATION	26	0.405964	0.88043	0.62635	0.677256	1	12560	tags=50%, list=23%, signal=65%
KEGG_STARCH_AND_SUCROSE_METABOLISM	KEGG_STARCH_AND_SUCROSE_METABOLISM	51	0.376708	0.875849	0.719222	0.676744	1	12928	tags=24%, list=23%, signal=31%
KEGG_ARACHIDONIC_ACID_METABOLISM	KEGG_ARACHIDONIC_ACID_METABOLISM	58	0.398081	0.847965	0.603774	0.72539	1	6386	tags=17%, list=11%, signal=19%
KEGG_GLYCOSAMINOGLYCAN_DEGRADATION	KEGG_GLYCOSAMINOGLYCAN_DEGRADATION	21	0.397651	0.847603	0.713415	0.721081	1	13306	tags=43%, list=24%, signal=56%
KEGG_DRUG_METABOLISM_OTHER_ENZYMES	KEGG_DRUG_METABOLISM_OTHER_ENZYMES	51	0.313953	0.82581	0.74902	0.76485	1	11467	tags=24%, list=21%, signal=30%
KEGG_TRYPTOPHAN_METABOLISM	KEGG_TRYPTOPHAN_METABOLISM	39	0.339241	0.783576	0.925	0.835118	1	12396	tags=38%, list=22%, signal=49%
KEGG_GLYCOSYLPHOSPHATIDYLINOSITOL_GPI_ANCHOR_BIOSYNTHESIS	KEGG_GLYCOSYLPHOSPHATIDYLINOSITOL_GPI_ANCHOR_BIOSYNTHESIS	25	0.377421	0.719804	0.698189	0.936104	1	9187	tags=44%, list=16%, signal=53%

## Sheet: REACTOME genesets
REACTOME genesets enriched in phenotype NY-ESO-1 (Related to Fig. 3A)
	GS	SIZE	ES	NES	NOM p-val	FDR q-val	FWER p-val	RANK AT MAX	LEADING EDGE
	follow link to MSigDB
1	REACTOME_PKA_ACTIVATION_IN_GLUCAGON_SIGNALLING	17	0.81	1.94	0	0.053	0	101	tags=12%, list=0%, signal=12%
2	REACTOME_GLUCAGON_SIGNALING_IN_METABOLIC_REGULATION	33	0.76	1.68	0	0.053	0.053	620	tags=12%, list=1%, signal=12%
3	REACTOME_PKA_MEDIATED_PHOSPHORYLATION_OF_CREB	20	0.76	1.65	0	0.053	0.053	4378	tags=20%, list=8%, signal=22%
4	REACTOME_GPER1_SIGNALING	45	0.68	1.65	0	0.053	0.053	1339	tags=13%, list=2%, signal=14%
5	REACTOME_VASOPRESSIN_REGULATES_RENAL_WATER_HOMEOSTASIS_VIA_AQUAPORINS	43	0.73	1.62	0	0.053	0.053	7804	tags=28%, list=14%, signal=32%
6	REACTOME_NGF_STIMULATED_TRANSCRIPTION	39	0.66	1.6	0	0.084	0.107	2014	tags=18%, list=4%, signal=19%
7	REACTOME_TRAFFICKING_OF_AMPA_RECEPTORS	31	0.73	1.59	0	0.098	0.148	2630	tags=19%, list=5%, signal=20%
8	REACTOME_TRANSPORT_OF_CONNEXONS_TO_THE_PLASMA_MEMBRANE	20	0.73	1.58	0	0.106	0.242	2188	tags=30%, list=4%, signal=31%
9	REACTOME_NRIF_SIGNALS_CELL_DEATH_FROM_THE_NUCLEUS	16	0.71	1.57	0	0.111	0.298	12726	tags=69%, list=23%, signal=89%
10	REACTOME_AQUAPORIN_MEDIATED_TRANSPORT	52	0.68	1.57	0	0.105	0.298	8237	tags=29%, list=15%, signal=34%
11	REACTOME_GLUCAGON_LIKE_PEPTIDE_1_GLP1_REGULATES_INSULIN_SECRETION	42	0.73	1.57	0	0.1	0.298	7420	tags=33%, list=13%, signal=38%
12	REACTOME_NUCLEAR_EVENTS_KINASE_AND_TRANSCRIPTION_FACTOR_ACTIVATION	61	0.62	1.56	0	0.117	0.347	8349	tags=34%, list=15%, signal=40%
13	REACTOME_SIGNALING_BY_VEGF	105	0.58	1.55	0	0.116	0.347	5295	tags=19%, list=9%, signal=21%
14	REACTOME_GABA_SYNTHESIS_RELEASE_REUPTAKE_AND_DEGRADATION	19	0.65	1.55	0	0.112	0.347	3801	tags=21%, list=7%, signal=23%
15	REACTOME_ASSEMBLY_AND_CELL_SURFACE_PRESENTATION_OF_NMDA_RECEPTORS	43	0.67	1.55	0	0.108	0.347	3602	tags=28%, list=6%, signal=30%
16	REACTOME_G_ALPHA_Z_SIGNALLING_EVENTS	48	0.68	1.55	0	0.104	0.347	1339	tags=17%, list=2%, signal=17%
17	REACTOME_FCGR3A_MEDIATED_IL10_SYNTHESIS	95	0.78	1.54	0	0.104	0.347	5295	tags=12%, list=9%, signal=13%
18	REACTOME_ACTIVATION_OF_NMDA_RECEPTORS_AND_POSTSYNAPTIC_EVENTS	93	0.69	1.54	0	0.101	0.347	5425	tags=29%, list=10%, signal=32%
19	REACTOME_N_GLYCAN_ANTENNAE_ELONGATION_IN_THE_MEDIAL_TRANS_GOLGI	26	0.83	1.54	0	0.099	0.347	2993	tags=23%, list=5%, signal=24%
20	REACTOME_NEURONAL_SYSTEM	408	0.68	1.53	0	0.097	0.347	4638	tags=24%, list=8%, signal=25%
21	REACTOME_TRAFFICKING_OF_GLUR2_CONTAINING_AMPA_RECEPTORS	17	0.84	1.53	0	0.095	0.347	380	tags=18%, list=1%, signal=18%
22	REACTOME_ADORA2B_MEDIATED_ANTI_INFLAMMATORY_CYTOKINES_PRODUCTION	43	0.65	1.52	0	0.093	0.347	2788	tags=16%, list=5%, signal=17%
23	REACTOME_METABOLISM_OF_FAT_SOLUBLE_VITAMINS	47	0.66	1.52	0	0.091	0.347	2748	tags=19%, list=5%, signal=20%
24	REACTOME_P75NTR_SIGNALS_VIA_NF_KB	16	0.67	1.52	0	0.089	0.347	13030	tags=69%, list=23%, signal=90%
25	REACTOME_AMYLOID_FIBER_FORMATION	51	0.66	1.52	0	0.088	0.347	9762	tags=35%, list=18%, signal=43%
26	REACTOME_FORMATION_OF_PARAXIAL_MESODERM	22	0.78	1.51	0	0.087	0.347	593	tags=18%, list=1%, signal=18%
27	REACTOME_CRMPS_IN_SEMA3A_SIGNALING	16	0.74	1.51	0	0.085	0.347	1257	tags=31%, list=2%, signal=32%
28	REACTOME_LISTERIA_MONOCYTOGENES_ENTRY_INTO_HOST_CELLS	20	0.7	1.51	0	0.088	0.347	9762	tags=55%, list=18%, signal=67%
29	REACTOME_EPHA_MEDIATED_GROWTH_CONE_COLLAPSE	29	0.73	1.51	0	0.089	0.347	1608	tags=24%, list=3%, signal=25%
30	REACTOME_SIGNALING_BY_NTRKS	134	0.61	1.51	0	0.092	0.406	8349	tags=30%, list=15%, signal=35%
31	REACTOME_PEPTIDE_HORMONE_METABOLISM	85	0.71	1.51	0	0.091	0.406	4146	tags=25%, list=7%, signal=27%
32	REACTOME_FACTORS_INVOLVED_IN_MEGAKARYOCYTE_DEVELOPMENT_AND_PLATELET_PRODUCTION	152	0.58	1.5	0	0.09	0.406	7859	tags=24%, list=14%, signal=28%
33	REACTOME_TRANSCRIPTIONAL_REGULATION_BY_THE_AP_2_TFAP2_FAMILY_OF_TRANSCRIPTION_FACTORS	37	0.63	1.5	0	0.088	0.406	2991	tags=16%, list=5%, signal=17%
34	REACTOME_PARASITE_INFECTION	116	0.61	1.5	0	0.087	0.406	5585	tags=10%, list=10%, signal=11%
35	REACTOME_EARLY_SARS_COV_2_INFECTION_EVENTS	37	0.67	1.5	0	0.086	0.406	2715	tags=16%, list=5%, signal=17%
36	REACTOME_PLATELET_AGGREGATION_PLUG_FORMATION	39	0.67	1.5	0	0.086	0.406	5772	tags=28%, list=10%, signal=31%
37	REACTOME_NEUREXINS_AND_NEUROLIGINS	56	0.7	1.5	0	0.085	0.406	3640	tags=25%, list=7%, signal=27%
38	REACTOME_TRANSMISSION_ACROSS_CHEMICAL_SYNAPSES	267	0.65	1.49	0	0.088	0.448	4913	tags=23%, list=9%, signal=25%
39	REACTOME_ACTIVATION_OF_AMPK_DOWNSTREAM_OF_NMDARS	28	0.57	1.49	0	0.09	0.488	2188	tags=14%, list=4%, signal=15%
40	REACTOME_ANTIGEN_ACTIVATES_B_CELL_RECEPTOR_BCR_LEADING_TO_GENERATION_OF_SECOND_MESSENGERS	86	0.79	1.49	0	0.089	0.488	4333	tags=12%, list=8%, signal=13%
41	REACTOME_SEMAPHORIN_INTERACTIONS	64	0.64	1.49	0	0.091	0.488	6759	tags=34%, list=12%, signal=39%
42	REACTOME_GAP_JUNCTION_ASSEMBLY	37	0.71	1.49	0	0.091	0.488	2506	tags=24%, list=4%, signal=25%
43	REACTOME_VOLTAGE_GATED_POTASSIUM_CHANNELS	43	0.85	1.48	0	0.09	0.488	4248	tags=35%, list=8%, signal=38%
44	REACTOME_MOLECULES_ASSOCIATED_WITH_ELASTIC_FIBRES	37	0.65	1.48	0	0.089	0.488	2343	tags=19%, list=4%, signal=20%
45	REACTOME_NOTCH4_INTRACELLULAR_DOMAIN_REGULATES_TRANSCRIPTION	20	0.77	1.48	0	0.089	0.488	5732	tags=30%, list=10%, signal=33%
46	REACTOME_ANTI_INFLAMMATORY_RESPONSE_FAVOURING_LEISHMANIA_PARASITE_INFECTION	134	0.66	1.48	0	0.088	0.488	7339	tags=18%, list=13%, signal=21%
47	REACTOME_INTERLEUKIN_37_SIGNALING	20	0.69	1.48	0	0.089	0.488	1527	tags=10%, list=3%, signal=10%
48	REACTOME_RHOU_GTPASE_CYCLE	40	0.66	1.48	0	0.088	0.488	7111	tags=35%, list=13%, signal=40%
49	REACTOME_TRANSCRIPTIONAL_REGULATION_OF_PLURIPOTENT_STEM_CELLS	31	0.84	1.48	0	0.088	0.488	2853	tags=32%, list=5%, signal=34%
50	REACTOME_SIGNALING_BY_NOTCH4	81	0.63	1.48	0	0.088	0.488	12385	tags=48%, list=22%, signal=62%
51	REACTOME_LONG_TERM_POTENTIATION	23	0.76	1.48	0	0.087	0.488	5425	tags=43%, list=10%, signal=48%
52	REACTOME_TRANSCRIPTIONAL_REGULATION_OF_GRANULOPOIESIS	30	0.67	1.48	0	0.087	0.488	12212	tags=53%, list=22%, signal=68%
53	REACTOME_ATTACHMENT_AND_ENTRY	19	0.81	1.48	0	0.086	0.488	2715	tags=32%, list=5%, signal=33%
54	REACTOME_NEUROTRANSMITTER_RECEPTORS_AND_POSTSYNAPTIC_SIGNAL_TRANSMISSION	204	0.65	1.47	0	0.086	0.488	5901	tags=25%, list=11%, signal=27%
55	REACTOME_UNBLOCKING_OF_NMDA_RECEPTORS_GLUTAMATE_BINDING_AND_ACTIVATION	21	0.76	1.47	0	0.085	0.488	5425	tags=33%, list=10%, signal=37%
56	REACTOME_PHASE_0_RAPID_DEPOLARISATION	32	0.78	1.47	0	0.084	0.488	4290	tags=41%, list=8%, signal=44%
57	REACTOME_G_ALPHA_12_13_SIGNALLING_EVENTS	80	0.64	1.47	0	0.084	0.488	2153	tags=18%, list=4%, signal=18%
58	REACTOME_SIGNALING_BY_NOTCH3	49	0.74	1.47	0	0.083	0.488	8292	tags=39%, list=15%, signal=46%
59	REACTOME_PROSTACYCLIN_SIGNALLING_THROUGH_PROSTACYCLIN_RECEPTOR	19	0.76	1.47	0	0.083	0.488	7339	tags=32%, list=13%, signal=36%
60	REACTOME_L1CAM_INTERACTIONS	118	0.64	1.47	0	0.084	0.488	6398	tags=27%, list=11%, signal=31%
61	REACTOME_DAG_AND_IP3_SIGNALING	40	0.68	1.47	0	0.086	0.488	9735	tags=43%, list=17%, signal=51%
62	REACTOME_LAGGING_STRAND_SYNTHESIS	20	0.71	1.47	0	0.087	0.534	11142	tags=60%, list=20%, signal=75%
63	REACTOME_P75_NTR_RECEPTOR_MEDIATED_SIGNALLING	96	0.61	1.47	0	0.087	0.534	10961	tags=46%, list=20%, signal=57%
64	REACTOME_G_BETA_GAMMA_SIGNALLING_THROUGH_PI3KGAMMA	25	0.78	1.47	0	0.086	0.534	7339	tags=36%, list=13%, signal=41%
65	REACTOME_LEISHMANIA_INFECTION	219	0.58	1.47	0	0.086	0.534	7738	tags=17%, list=14%, signal=20%
66	REACTOME_HEDGEHOG_OFF_STATE	112	0.6	1.47	0	0.085	0.534	11889	tags=45%, list=21%, signal=57%
67	REACTOME_DISEASES_ASSOCIATED_WITH_GLYCOSAMINOGLYCAN_METABOLISM	41	0.62	1.46	0	0.085	0.534	3485	tags=24%, list=6%, signal=26%
68	REACTOME_VEGFR2_MEDIATED_CELL_PROLIFERATION	19	0.68	1.46	0	0.084	0.534	6709	tags=32%, list=12%, signal=36%
69	REACTOME_NOTCH3_INTRACELLULAR_DOMAIN_REGULATES_TRANSCRIPTION	25	0.78	1.46	0	0.084	0.534	7070	tags=36%, list=13%, signal=41%
70	REACTOME_FCGAMMA_RECEPTOR_FCGR_DEPENDENT_PHAGOCYTOSIS	141	0.6	1.46	0	0.085	0.534	7608	tags=16%, list=14%, signal=18%
71	REACTOME_GASTRULATION	49	0.65	1.46	0	0.085	0.585	1570	tags=14%, list=3%, signal=15%
72	REACTOME_POTASSIUM_CHANNELS	103	0.73	1.46	0	0.085	0.585	3656	tags=22%, list=7%, signal=24%
73	REACTOME_INCRETIN_SYNTHESIS_SECRETION_AND_INACTIVATION	24	0.78	1.46	0	0.085	0.585	1153	tags=21%, list=2%, signal=21%
74	REACTOME_MTORC1_MEDIATED_SIGNALLING	24	0.6	1.46	0	0.085	0.585	9179	tags=29%, list=16%, signal=35%
75	REACTOME_HSP90_CHAPERONE_CYCLE_FOR_STEROID_HORMONE_RECEPTORS_SHR_IN_THE_PRESENCE_OF_LIGAND	56	0.61	1.46	0	0.086	0.585	6778	tags=25%, list=12%, signal=28%
76	REACTOME_EPH_EPHRIN_SIGNALING	92	0.64	1.46	0	0.086	0.585	7331	tags=32%, list=13%, signal=36%
77	REACTOME_PROCESSIVE_SYNTHESIS_ON_THE_LAGGING_STRAND	15	0.71	1.46	0	0.087	0.635	15755	tags=87%, list=28%, signal=121%
78	REACTOME_IMMUNOREGULATORY_INTERACTIONS_BETWEEN_A_LYMPHOID_AND_A_NON_LYMPHOID_CELL	184	0.6	1.46	0	0.087	0.635	4467	tags=10%, list=8%, signal=11%
79	REACTOME_NRAGE_SIGNALS_DEATH_THROUGH_JNK	59	0.6	1.46	0	0.09	0.685	3359	tags=19%, list=6%, signal=20%
80	REACTOME_REGULATION_OF_MECP2_EXPRESSION_AND_ACTIVITY	32	0.73	1.45	0	0.091	0.685	11030	tags=66%, list=20%, signal=82%
81	REACTOME_COLLAGEN_DEGRADATION	63	0.61	1.45	0	0.091	0.685	6437	tags=37%, list=12%, signal=41%
82	REACTOME_RHOG_GTPASE_CYCLE	71	0.58	1.45	0	0.092	0.735	8740	tags=35%, list=16%, signal=42%
83	REACTOME_KINESINS	60	0.59	1.45	0	0.092	0.735	3781	tags=18%, list=7%, signal=20%
84	REACTOME_RECYCLING_PATHWAY_OF_L1	47	0.57	1.45	0	0.091	0.735	5295	tags=21%, list=9%, signal=23%
85	REACTOME_INTERFERON_ALPHA_BETA_SIGNALING	73	0.68	1.45	0	0.091	0.735	4467	tags=23%, list=8%, signal=25%
86	REACTOME_EPH_EPHRIN_MEDIATED_REPULSION_OF_CELLS	51	0.73	1.45	0	0.09	0.735	6220	tags=35%, list=11%, signal=40%
87	REACTOME_OTHER_INTERLEUKIN_SIGNALING	24	0.71	1.45	0	0.09	0.735	6661	tags=46%, list=12%, signal=52%
88	REACTOME_POST_CHAPERONIN_TUBULIN_FOLDING_PATHWAY	23	0.59	1.45	0	0.09	0.735	2188	tags=17%, list=4%, signal=18%
89	REACTOME_GAP_JUNCTION_TRAFFICKING_AND_REGULATION	50	0.65	1.45	0	0.089	0.735	2506	tags=22%, list=4%, signal=23%
90	REACTOME_METABOLISM_OF_ANGIOTENSINOGEN_TO_ANGIOTENSINS	17	0.82	1.45	0	0.089	0.735	8176	tags=35%, list=15%, signal=41%
91	REACTOME_INTEGRIN_SIGNALING	27	0.69	1.45	0	0.091	0.735	8153	tags=33%, list=15%, signal=39%
92	REACTOME_G_BETA_GAMMA_SIGNALLING_THROUGH_CDC42	20	0.79	1.45	0	0.092	0.735	7339	tags=40%, list=13%, signal=46%
93	REACTOME_PROTEIN_PROTEIN_INTERACTIONS_AT_SYNAPSES	87	0.65	1.45	0	0.092	0.785	5688	tags=26%, list=10%, signal=29%
94	REACTOME_CA_DEPENDENT_EVENTS	36	0.7	1.44	0	0.091	0.785	9735	tags=44%, list=17%, signal=54%
95	REACTOME_ASSEMBLY_OF_ACTIVE_LPL_AND_LIPC_LIPASE_COMPLEXES	18	0.69	1.44	0	0.091	0.785	3819	tags=22%, list=7%, signal=24%
96	REACTOME_HEDGEHOG_ON_STATE	84	0.62	1.44	0	0.091	0.785	12363	tags=54%, list=22%, signal=69%
97	REACTOME_G_PROTEIN_BETA_GAMMA_SIGNALLING	32	0.74	1.44	0	0.095	0.785	7339	tags=38%, list=13%, signal=43%
98	REACTOME_COPI_DEPENDENT_GOLGI_TO_ER_RETROGRADE_TRAFFIC	99	0.55	1.44	0	0.096	0.785	3781	tags=15%, list=7%, signal=16%
99	REACTOME_SIGNALING_BY_HEDGEHOG	148	0.58	1.44	0	0.095	0.785	11889	tags=47%, list=21%, signal=59%
100	REACTOME_ION_HOMEOSTASIS	54	0.69	1.43	0	0.096	0.785	6585	tags=28%, list=12%, signal=31%
101	REACTOME_SIGNALING_BY_NOTCH1_PEST_DOMAIN_MUTANTS_IN_CANCER	58	0.7	1.43	0	0.096	0.785	10505	tags=52%, list=19%, signal=64%
102	REACTOME_GAP_FILLING_DNA_REPAIR_SYNTHESIS_AND_LIGATION_IN_GG_NER	25	0.73	1.43	0	0.096	0.785	14893	tags=96%, list=27%, signal=131%
103	REACTOME_PRE_NOTCH_EXPRESSION_AND_PROCESSING	60	0.66	1.43	0	0.096	0.785	7429	tags=33%, list=13%, signal=38%
104	REACTOME_PCNA_DEPENDENT_LONG_PATCH_BASE_EXCISION_REPAIR	21	0.73	1.43	0	0.095	0.785	14893	tags=95%, list=27%, signal=130%
105	REACTOME_REGULATION_OF_RUNX1_EXPRESSION_AND_ACTIVITY	17	0.74	1.43	0	0.095	0.785	7837	tags=53%, list=14%, signal=62%
106	REACTOME_NEGATIVE_REGULATION_OF_NMDA_RECEPTOR_MEDIATED_NEURONAL_TRANSMISSION	21	0.78	1.43	0	0.095	0.785	3602	tags=38%, list=6%, signal=41%
107	REACTOME_GABA_B_RECEPTOR_ACTIVATION	43	0.63	1.43	0	0.095	0.785	7339	tags=26%, list=13%, signal=29%
108	REACTOME_CELL_DEATH_SIGNALLING_VIA_NRAGE_NRIF_AND_NADE	75	0.6	1.43	0	0.094	0.785	10958	tags=45%, list=20%, signal=56%
109	REACTOME_NOTCH1_INTRACELLULAR_DOMAIN_REGULATES_TRANSCRIPTION	48	0.69	1.43	0	0.094	0.785	10505	tags=56%, list=19%, signal=69%
110	REACTOME_CARDIAC_CONDUCTION	129	0.65	1.43	0	0.094	0.785	5384	tags=29%, list=10%, signal=32%
111	REACTOME_PRESYNAPTIC_FUNCTION_OF_KAINATE_RECEPTORS	21	0.68	1.43	0	0.093	0.785	1339	tags=19%, list=2%, signal=20%
112	REACTOME_ABERRANT_REGULATION_OF_MITOTIC_G1_S_TRANSITION_IN_CANCER_DUE_TO_RB1_DEFECTS	17	0.7	1.43	0	0.093	0.785	4988	tags=24%, list=9%, signal=26%
113	REACTOME_INLB_MEDIATED_ENTRY_OF_LISTERIA_MONOCYTOGENES_INTO_HOST_CELL	15	0.76	1.43	0	0.097	0.843	9762	tags=60%, list=18%, signal=73%
114	REACTOME_G_ALPHA_S_SIGNALLING_EVENTS	155	0.58	1.43	0	0.096	0.843	7038	tags=23%, list=13%, signal=26%
115	REACTOME_FORMATION_OF_TUBULIN_FOLDING_INTERMEDIATES_BY_CCT_TRIC	26	0.58	1.43	0	0.096	0.843	2188	tags=15%, list=4%, signal=16%
116	REACTOME_RHO_GTPASES_ACTIVATE_IQGAPS	31	0.61	1.42	0	0.096	0.843	2188	tags=16%, list=4%, signal=17%
117	REACTOME_COOPERATION_OF_PREFOLDIN_AND_TRIC_CCT_IN_ACTIN_AND_TUBULIN_FOLDING	33	0.52	1.42	0	0.097	0.843	2188	tags=12%, list=4%, signal=13%
118	REACTOME_PRE_NOTCH_PROCESSING_IN_GOLGI	18	0.71	1.42	0	0.096	0.843	7429	tags=44%, list=13%, signal=51%
119	REACTOME_RA_BIOSYNTHESIS_PATHWAY	22	0.71	1.42	0	0.096	0.843	5128	tags=36%, list=9%, signal=40%
120	REACTOME_NEGATIVE_REGULATION_OF_MET_ACTIVITY	21	0.7	1.42	0	0.095	0.843	11362	tags=57%, list=20%, signal=72%
121	REACTOME_CLASS_B_2_SECRETIN_FAMILY_RECEPTORS	90	0.66	1.42	0	0.096	0.843	5831	tags=27%, list=10%, signal=30%
122	REACTOME_SIGNAL_REGULATORY_PROTEIN_FAMILY_INTERACTIONS	15	0.7	1.42	0.115	0.095	0.843	5295	tags=20%, list=9%, signal=22%
123	REACTOME_TRANSCRIPTIONAL_REGULATION_BY_RUNX3	94	0.61	1.42	0	0.097	0.898	12711	tags=50%, list=23%, signal=65%
124	REACTOME_PYRUVATE_METABOLISM	31	0.69	1.42	0	0.098	0.898	11859	tags=58%, list=21%, signal=74%
125	REACTOME_TRANSPORT_TO_THE_GOLGI_AND_SUBSEQUENT_MODIFICATION	185	0.58	1.42	0	0.098	0.898	12443	tags=38%, list=22%, signal=49%
126	REACTOME_SIGNALING_BY_NOTCH	186	0.62	1.42	0	0.097	0.898	12385	tags=45%, list=22%, signal=58%
127	REACTOME_NA_CL_DEPENDENT_NEUROTRANSMITTER_TRANSPORTERS	19	0.72	1.41	0	0.098	0.898	9155	tags=37%, list=16%, signal=44%
128	REACTOME_REGULATION_OF_PYRUVATE_DEHYDROGENASE_PDH_COMPLEX	16	0.75	1.41	0	0.099	0.898	11013	tags=56%, list=20%, signal=70%
129	REACTOME_TRANSCRIPTIONAL_REGULATION_BY_MECP2	62	0.69	1.41	0	0.099	0.898	11030	tags=52%, list=20%, signal=64%
130	REACTOME_BETA_CATENIN_INDEPENDENT_WNT_SIGNALING	145	0.64	1.41	0	0.099	0.898	11889	tags=50%, list=21%, signal=63%
131	REACTOME_MUSCLE_CONTRACTION	199	0.56	1.41	0	0.099	0.898	5384	tags=25%, list=10%, signal=27%
132	REACTOME_GPVI_MEDIATED_ACTIVATION_CASCADE	34	0.75	1.41	0	0.099	0.898	4850	tags=32%, list=9%, signal=35%
133	REACTOME_SYNTHESIS_OF_VERY_LONG_CHAIN_FATTY_ACYL_COAS	20	0.81	1.41	0	0.1	0.898	3124	tags=40%, list=6%, signal=42%
134	REACTOME_SENSORY_PROCESSING_OF_SOUND	74	0.62	1.41	0	0.101	0.898	7335	tags=30%, list=13%, signal=34%
135	REACTOME_NEGATIVE_REGULATION_OF_TCF_DEPENDENT_SIGNALING_BY_WNT_LIGAND_ANTAGONISTS	15	0.73	1.41	0	0.102	0.898	4103	tags=33%, list=7%, signal=36%
136	REACTOME_COMPLEX_I_BIOGENESIS	57	0.66	1.41	0	0.101	0.898	12286	tags=58%, list=22%, signal=74%
137	REACTOME_SPHINGOLIPID_METABOLISM	83	0.6	1.41	0	0.101	0.898	6977	tags=24%, list=13%, signal=28%
138	REACTOME_DISEASES_OF_PROGRAMMED_CELL_DEATH	44	0.59	1.41	0	0.101	0.898	10384	tags=48%, list=19%, signal=59%
139	REACTOME_TRANSCRIPTIONAL_REGULATION_BY_VENTX	40	0.55	1.41	0	0.1	0.898	6700	tags=23%, list=12%, signal=26%
140	REACTOME_REGULATION_OF_BETA_CELL_DEVELOPMENT	42	0.66	1.4	0	0.1	0.898	7234	tags=31%, list=13%, signal=36%
141	REACTOME_RAS_ACTIVATION_UPON_CA2_INFLUX_THROUGH_NMDA_RECEPTOR	20	0.72	1.4	0	0.1	0.898	3602	tags=30%, list=6%, signal=32%
142	REACTOME_SIGNALING_BY_NTRK2_TRKB	25	0.72	1.4	0	0.099	0.898	1131	tags=20%, list=2%, signal=20%
143	REACTOME_RAC1_GTPASE_CYCLE	180	0.56	1.4	0	0.099	0.898	9035	tags=34%, list=16%, signal=40%
144	REACTOME_OXIDATIVE_STRESS_INDUCED_SENESCENCE	65	0.61	1.4	0	0.099	0.898	11060	tags=55%, list=20%, signal=69%
145	REACTOME_THE_CITRIC_ACID_TCA_CYCLE_AND_RESPIRATORY_ELECTRON_TRANSPORT	162	0.58	1.4	0	0.099	0.898	12873	tags=58%, list=23%, signal=75%
146	REACTOME_SURFACTANT_METABOLISM	28	0.58	1.4	0	0.1	0.898	5200	tags=29%, list=9%, signal=31%
147	REACTOME_CREB1_PHOSPHORYLATION_THROUGH_NMDA_RECEPTOR_MEDIATED_ACTIVATION_OF_RAS_SIGNALING	28	0.72	1.4	0	0.1	0.898	5425	tags=36%, list=10%, signal=40%
148	REACTOME_INWARDLY_RECTIFYING_K_CHANNELS	35	0.76	1.4	0	0.099	0.898	1823	tags=17%, list=3%, signal=18%
149	REACTOME_COLLAGEN_BIOSYNTHESIS_AND_MODIFYING_ENZYMES	64	0.62	1.4	0	0.099	0.898	4110	tags=30%, list=7%, signal=32%
150	REACTOME_INTEGRATION_OF_ENERGY_METABOLISM	108	0.59	1.4	0	0.099	0.898	7841	tags=31%, list=14%, signal=35%
151	REACTOME_FOXO_MEDIATED_TRANSCRIPTION_OF_OXIDATIVE_STRESS_METABOLIC_AND_NEURONAL_GENES	29	0.7	1.4	0	0.099	0.898	10379	tags=45%, list=19%, signal=55%
152	REACTOME_ACTIVATION_OF_BH3_ONLY_PROTEINS	30	0.64	1.4	0	0.098	0.898	12568	tags=53%, list=23%, signal=69%
153	REACTOME_MISCELLANEOUS_TRANSPORT_AND_BINDING_EVENTS	25	0.69	1.4	0	0.098	0.898	4941	tags=28%, list=9%, signal=31%
154	REACTOME_CA2_PATHWAY	62	0.71	1.4	0	0.098	0.898	4317	tags=35%, list=8%, signal=38%
155	REACTOME_REGULATION_OF_PTEN_GENE_TRANSCRIPTION	61	0.64	1.4	0	0.102	0.898	11384	tags=54%, list=20%, signal=68%
156	REACTOME_HS_GAG_DEGRADATION	22	0.71	1.4	0	0.104	0.898	3746	tags=27%, list=7%, signal=29%
157	REACTOME_SIGNALING_BY_THE_B_CELL_RECEPTOR_BCR	165	0.61	1.4	0	0.103	0.898	13030	tags=32%, list=23%, signal=41%
158	REACTOME_CELL_CELL_COMMUNICATION	121	0.57	1.4	0	0.103	0.898	5708	tags=23%, list=10%, signal=26%
159	REACTOME_MYOGENESIS	29	0.61	1.4	0	0.103	0.898	9899	tags=41%, list=18%, signal=50%
160	REACTOME_SIGNALING_BY_NOTCH2	33	0.72	1.4	0	0.103	0.898	9762	tags=48%, list=18%, signal=59%
161	REACTOME_RET_SIGNALING	40	0.64	1.4	0	0.104	0.898	9669	tags=38%, list=17%, signal=45%
162	REACTOME_SIGNALING_BY_NOTCH1	74	0.64	1.4	0	0.104	0.898	11425	tags=53%, list=20%, signal=66%
163	REACTOME_ENERGY_DEPENDENT_REGULATION_OF_MTOR_BY_LKB1_AMPK	29	0.64	1.39	0	0.105	0.898	9949	tags=34%, list=18%, signal=42%
164	REACTOME_THE_CANONICAL_RETINOID_CYCLE_IN_RODS_TWILIGHT_VISION	23	0.67	1.39	0	0.105	0.898	2602	tags=22%, list=5%, signal=23%
165	REACTOME_SIGNALING_BY_WNT	268	0.59	1.39	0	0.104	0.898	11896	tags=46%, list=21%, signal=58%
166	REACTOME_G1_S_SPECIFIC_TRANSCRIPTION	29	0.67	1.39	0	0.104	0.898	10384	tags=66%, list=19%, signal=80%
167	REACTOME_SIGNALING_BY_FGFR2_IIIA_TM	19	0.67	1.39	0	0.104	0.898	12223	tags=63%, list=22%, signal=81%
168	REACTOME_ATTENUATION_PHASE	28	0.66	1.39	0	0.104	0.898	8020	tags=39%, list=14%, signal=46%
169	REACTOME_ADRENALINE_NORADRENALINE_INHIBITS_INSULIN_SECRETION	28	0.69	1.39	0	0.103	0.898	7339	tags=39%, list=13%, signal=45%
170	REACTOME_REGULATION_OF_SIGNALING_BY_CBL	22	0.72	1.39	0	0.103	0.898	11362	tags=64%, list=20%, signal=80%
171	REACTOME_CARBOXYTERMINAL_POST_TRANSLATIONAL_MODIFICATIONS_OF_TUBULIN	44	0.55	1.39	0	0.103	0.898	4932	tags=20%, list=9%, signal=22%
172	REACTOME_ONCOGENE_INDUCED_SENESCENCE	34	0.6	1.39	0	0.103	0.898	12366	tags=56%, list=22%, signal=72%
173	REACTOME_PI_3K_CASCADE_FGFR1	21	0.73	1.39	0	0.103	0.898	395	tags=10%, list=1%, signal=10%
174	REACTOME_RESOLUTION_OF_AP_SITES_VIA_THE_MULTIPLE_NUCLEOTIDE_PATCH_REPLACEMENT_PATHWAY	24	0.69	1.39	0	0.103	0.898	14893	tags=92%, list=27%, signal=125%
175	REACTOME_DEGRADATION_OF_BETA_CATENIN_BY_THE_DESTRUCTION_COMPLEX	83	0.63	1.39	0	0.103	0.898	12363	tags=53%, list=22%, signal=68%
176	REACTOME_INTERFERON_GAMMA_SIGNALING	91	0.6	1.39	0	0.103	0.898	6081	tags=24%, list=11%, signal=27%
177	REACTOME_ERK_MAPK_TARGETS	22	0.65	1.39	0	0.103	0.898	10929	tags=55%, list=20%, signal=68%
178	REACTOME_RUNX2_REGULATES_OSTEOBLAST_DIFFERENTIATION	24	0.77	1.39	0	0.103	0.898	5323	tags=42%, list=10%, signal=46%
179	REACTOME_NOTCH3_ACTIVATION_AND_TRANSMISSION_OF_SIGNAL_TO_THE_NUCLEUS	25	0.73	1.38	0	0.103	0.898	8027	tags=40%, list=14%, signal=47%
180	REACTOME_RESPIRATORY_ELECTRON_TRANSPORT_ATP_SYNTHESIS_BY_CHEMIOSMOTIC_COUPLING_AND_HEAT_PRODUCTION_BY_UNCOUPLING_PROTEINS	111	0.61	1.38	0	0.103	0.898	12873	tags=59%, list=23%, signal=77%
181	REACTOME_TRANSCRIPTIONAL_REGULATION_BY_RUNX2	119	0.57	1.38	0	0.103	0.898	12366	tags=53%, list=22%, signal=68%
182	REACTOME_VISUAL_PHOTOTRANSDUCTION	99	0.57	1.38	0	0.103	0.898	2748	tags=19%, list=5%, signal=20%
183	REACTOME_SIGNALING_BY_TYPE_1_INSULIN_LIKE_GROWTH_FACTOR_1_RECEPTOR_IGF1R	54	0.67	1.38	0	0.102	0.898	3178	tags=15%, list=6%, signal=16%
184	REACTOME_GABA_RECEPTOR_ACTIVATION	60	0.61	1.38	0	0.102	0.898	11818	tags=35%, list=21%, signal=44%
185	REACTOME_ABC_FAMILY_PROTEINS_MEDIATED_TRANSPORT	102	0.58	1.38	0	0.103	0.898	12363	tags=43%, list=22%, signal=55%
186	REACTOME_DNA_STRAND_ELONGATION	32	0.73	1.38	0	0.107	0.898	11142	tags=69%, list=20%, signal=86%
187	REACTOME_INTERACTION_BETWEEN_L1_AND_ANKYRINS	31	0.79	1.38	0	0.107	0.898	4290	tags=39%, list=8%, signal=42%
188	REACTOME_RESPIRATORY_ELECTRON_TRANSPORT	103	0.61	1.38	0	0.107	0.898	12873	tags=58%, list=23%, signal=76%
189	REACTOME_ASPARAGINE_N_LINKED_GLYCOSYLATION	301	0.55	1.38	0	0.106	0.898	10709	tags=32%, list=19%, signal=39%
190	REACTOME_PD_1_SIGNALING	24	0.74	1.38	0	0.106	0.898	1330	tags=13%, list=2%, signal=13%
191	REACTOME_MTOR_SIGNALLING	41	0.59	1.38	0	0.106	0.898	9949	tags=32%, list=18%, signal=39%
192	REACTOME_SEALING_OF_THE_NUCLEAR_ENVELOPE_NE_BY_ESCRT_III	31	0.56	1.38	0	0.106	0.898	2188	tags=13%, list=4%, signal=13%
193	REACTOME_AMINO_ACIDS_REGULATE_MTORC1	51	0.65	1.38	0	0.107	0.898	11027	tags=49%, list=20%, signal=61%
194	REACTOME_NOTCH2_ACTIVATION_AND_TRANSMISSION_OF_SIGNAL_TO_THE_NUCLEUS	22	0.75	1.38	0	0.107	0.898	8027	tags=50%, list=14%, signal=58%
195	REACTOME_DNA_DOUBLE_STRAND_BREAK_RESPONSE	40	0.73	1.38	0	0.107	0.898	9982	tags=52%, list=18%, signal=64%
196	REACTOME_INTRACELLULAR_SIGNALING_BY_SECOND_MESSENGERS	305	0.55	1.37	0	0.108	0.947	11896	tags=42%, list=21%, signal=53%
197	REACTOME_PROTEIN_LOCALIZATION	157	0.54	1.37	0	0.108	0.947	13325	tags=55%, list=24%, signal=73%
198	REACTOME_SYNTHESIS_OF_PC	28	0.66	1.37	0	0.108	0.947	11326	tags=57%, list=20%, signal=72%
199	REACTOME_INFECTION_WITH_MYCOBACTERIUM_TUBERCULOSIS	27	0.71	1.37	0	0.108	0.947	10929	tags=44%, list=20%, signal=55%
200	REACTOME_TRP_CHANNELS	28	0.67	1.37	0	0.109	0.947	8356	tags=36%, list=15%, signal=42%
201	REACTOME_PERK_REGULATES_GENE_EXPRESSION	31	0.69	1.37	0	0.11	0.947	12714	tags=65%, list=23%, signal=84%
202	REACTOME_NEUROTRANSMITTER_RELEASE_CYCLE	50	0.62	1.37	0	0.11	0.947	4032	tags=20%, list=7%, signal=22%
203	REACTOME_INTRINSIC_PATHWAY_FOR_APOPTOSIS	53	0.57	1.37	0	0.112	0.947	12568	tags=49%, list=23%, signal=63%
204	REACTOME_FCERI_MEDIATED_CA_2_MOBILIZATION	86	0.68	1.37	0	0.112	0.947	10908	tags=16%, list=20%, signal=20%
205	REACTOME_COLLAGEN_CHAIN_TRIMERIZATION	44	0.62	1.37	0	0.112	0.947	4110	tags=27%, list=7%, signal=29%
206	REACTOME_RUNX2_REGULATES_BONE_DEVELOPMENT	31	0.7	1.37	0	0.112	0.947	5821	tags=39%, list=10%, signal=43%
207	REACTOME_TRANSCRIPTIONAL_REGULATION_BY_RUNX1	178	0.55	1.37	0	0.112	0.947	11901	tags=47%, list=21%, signal=59%
208	REACTOME_SIGNALING_BY_INTERLEUKINS	458	0.47	1.37	0	0.111	0.947	11172	tags=31%, list=20%, signal=39%
209	REACTOME_COPI_MEDIATED_ANTEROGRADE_TRANSPORT	101	0.54	1.37	0	0.111	0.947	6320	tags=19%, list=11%, signal=21%
210	REACTOME_SIGNALING_BY_ROBO_RECEPTORS	214	0.62	1.37	0	0.111	0.947	12398	tags=48%, list=22%, signal=62%
211	REACTOME_DOPAMINE_NEUROTRANSMITTER_RELEASE_CYCLE	22	0.62	1.36	0.103	0.117	0.947	3801	tags=27%, list=7%, signal=29%
212	REACTOME_SIGNALING_BY_RETINOIC_ACID	43	0.61	1.36	0.093	0.116	0.947	10244	tags=47%, list=18%, signal=57%
213	REACTOME_PYRUVATE_METABOLISM_AND_CITRIC_ACID_TCA_CYCLE	55	0.55	1.36	0	0.117	0.947	12653	tags=55%, list=23%, signal=70%
214	REACTOME_N_GLYCAN_ANTENNAE_ELONGATION	15	0.77	1.36	0	0.116	0.947	1217	tags=13%, list=2%, signal=14%
215	REACTOME_SIGNALING_BY_PTK6	54	0.54	1.36	0	0.116	0.947	8027	tags=24%, list=14%, signal=28%
216	REACTOME_SPRY_REGULATION_OF_FGF_SIGNALING	16	0.69	1.36	0.095	0.117	0.947	11362	tags=69%, list=20%, signal=86%
217	REACTOME_NETRIN_1_SIGNALING	49	0.66	1.36	0	0.117	0.947	7329	tags=37%, list=13%, signal=42%
218	REACTOME_HS_GAG_BIOSYNTHESIS	31	0.6	1.36	0	0.117	0.947	2715	tags=19%, list=5%, signal=20%
219	REACTOME_NR1H2_AND_NR1H3_MEDIATED_SIGNALING	47	0.61	1.36	0	0.117	0.947	6700	tags=34%, list=12%, signal=39%
220	REACTOME_AUTOPHAGY	146	0.5	1.36	0	0.116	0.947	9762	tags=29%, list=18%, signal=35%
221	REACTOME_GERM_LAYER_FORMATION_AT_GASTRULATION	16	0.69	1.36	0	0.116	0.947	1570	tags=19%, list=3%, signal=19%
222	REACTOME_TRANSCRIPTION_OF_E2F_TARGETS_UNDER_NEGATIVE_CONTROL_BY_DREAM_COMPLEX	19	0.71	1.36	0	0.116	0.947	10384	tags=58%, list=19%, signal=71%
223	REACTOME_ACTIVATION_OF_ANTERIOR_HOX_GENES_IN_HINDBRAIN_DEVELOPMENT_DURING_EARLY_EMBRYOGENESIS	61	0.62	1.36	0	0.116	0.947	11866	tags=57%, list=21%, signal=73%
224	REACTOME_TOLL_LIKE_RECEPTOR_9_TLR9_CASCADE	105	0.51	1.36	0	0.115	0.947	11425	tags=42%, list=20%, signal=53%
225	REACTOME_RHO_GTPASES_ACTIVATE_WASPS_AND_WAVES	36	0.58	1.36	0	0.115	0.947	8398	tags=22%, list=15%, signal=26%
226	REACTOME_PLASMA_LIPOPROTEIN_REMODELING	33	0.58	1.36	0	0.115	0.947	3819	tags=21%, list=7%, signal=23%
227	REACTOME_COLLAGEN_FORMATION	87	0.57	1.36	0	0.115	0.947	4110	tags=26%, list=7%, signal=28%
228	REACTOME_HSF1_ACTIVATION	31	0.66	1.36	0	0.115	0.947	12554	tags=58%, list=23%, signal=75%
229	REACTOME_FATTY_ACYL_COA_BIOSYNTHESIS	33	0.65	1.36	0	0.115	0.947	4496	tags=30%, list=8%, signal=33%
230	REACTOME_RRNA_MODIFICATION_IN_THE_NUCLEUS_AND_CYTOSOL	55	0.56	1.36	0	0.116	0.947	14335	tags=62%, list=26%, signal=83%
231	REACTOME_ER_TO_GOLGI_ANTEROGRADE_TRANSPORT	154	0.51	1.36	0	0.117	0.947	13425	tags=40%, list=24%, signal=53%
232	REACTOME_DEFECTIVE_B4GALT7_CAUSES_EDS_PROGEROID_TYPE	20	0.71	1.36	0	0.117	0.947	2715	tags=35%, list=5%, signal=37%
233	REACTOME_PTEN_REGULATION	138	0.59	1.36	0	0.117	0.947	14472	tags=62%, list=26%, signal=83%
234	REACTOME_WNT5A_DEPENDENT_INTERNALIZATION_OF_FZD4	15	0.64	1.36	0	0.117	0.947	1599	tags=13%, list=3%, signal=14%
235	REACTOME_NR1H3_NR1H2_REGULATE_GENE_EXPRESSION_LINKED_TO_CHOLESTEROL_TRANSPORT_AND_EFFLUX	37	0.66	1.36	0	0.117	0.947	9577	tags=46%, list=17%, signal=55%
236	REACTOME_TP53_REGULATES_METABOLIC_GENES	86	0.56	1.36	0	0.116	0.947	13733	tags=51%, list=25%, signal=68%
237	REACTOME_TRANSPORT_OF_BILE_SALTS_AND_ORGANIC_ACIDS_METAL_IONS_AND_AMINE_COMPOUNDS	84	0.64	1.36	0	0.116	0.947	7398	tags=26%, list=13%, signal=30%
238	REACTOME_A_TETRASACCHARIDE_LINKER_SEQUENCE_IS_REQUIRED_FOR_GAG_SYNTHESIS	26	0.73	1.36	0	0.116	0.947	2715	tags=35%, list=5%, signal=36%
239	REACTOME_DISEASES_OF_GLYCOSYLATION	139	0.53	1.36	0	0.119	1	6474	tags=23%, list=12%, signal=26%
240	REACTOME_ATF4_ACTIVATES_GENES_IN_RESPONSE_TO_ENDOPLASMIC_RETICULUM_STRESS	26	0.68	1.36	0	0.119	1	12714	tags=62%, list=23%, signal=80%
241	REACTOME_AGGREPHAGY	42	0.55	1.35	0	0.119	1	8794	tags=31%, list=16%, signal=37%
242	REACTOME_INTERLEUKIN_17_SIGNALING	71	0.49	1.35	0	0.118	1	11627	tags=44%, list=21%, signal=55%
243	REACTOME_RESPONSE_OF_MTB_TO_PHAGOCYTOSIS	23	0.71	1.35	0	0.118	1	10929	tags=52%, list=20%, signal=65%
244	REACTOME_GOLGI_TO_ER_RETROGRADE_TRANSPORT	133	0.53	1.35	0	0.119	1	9012	tags=26%, list=16%, signal=30%
245	REACTOME_TCF_DEPENDENT_SIGNALING_IN_RESPONSE_TO_WNT	172	0.54	1.35	0	0.119	1	11896	tags=44%, list=21%, signal=56%
246	REACTOME_DEACTIVATION_OF_THE_BETA_CATENIN_TRANSACTIVATING_COMPLEX	42	0.67	1.35	0	0.12	1	9762	tags=48%, list=18%, signal=58%
247	REACTOME_GLYCOSPHINGOLIPID_METABOLISM	42	0.57	1.35	0	0.12	1	6860	tags=19%, list=12%, signal=22%
248	REACTOME_EPHB_MEDIATED_FORWARD_SIGNALING	42	0.63	1.35	0	0.12	1	7331	tags=36%, list=13%, signal=41%
249	REACTOME_SIGNALING_BY_NOTCH1_HD_DOMAIN_MUTANTS_IN_CANCER	15	0.73	1.35	0	0.124	1	8027	tags=53%, list=14%, signal=62%
250	REACTOME_FGFR2_ALTERNATIVE_SPLICING	27	0.63	1.35	0.1	0.124	1	12223	tags=52%, list=22%, signal=66%
251	REACTOME_ASYMMETRIC_LOCALIZATION_OF_PCP_PROTEINS	63	0.55	1.35	0	0.126	1	12363	tags=51%, list=22%, signal=65%
252	REACTOME_HSF1_DEPENDENT_TRANSACTIVATION	38	0.56	1.35	0	0.126	1	8020	tags=32%, list=14%, signal=37%
253	REACTOME_COSTIMULATION_BY_THE_CD28_FAMILY	70	0.57	1.35	0	0.126	1	11894	tags=34%, list=21%, signal=44%
254	REACTOME_TRANSLESION_SYNTHESIS_BY_Y_FAMILY_DNA_POLYMERASES_BYPASSES_LESIONS_ON_DNA_TEMPLATE	37	0.54	1.34	0	0.126	1	14893	tags=73%, list=27%, signal=99%
255	REACTOME_O_LINKED_GLYCOSYLATION	105	0.59	1.34	0	0.126	1	9298	tags=37%, list=17%, signal=44%
256	REACTOME_OTHER_SEMAPHORIN_INTERACTIONS	19	0.77	1.34	0	0.126	1	5944	tags=47%, list=11%, signal=53%
257	REACTOME_RHO_GTPASES_ACTIVATE_PKNS	34	0.57	1.34	0.096	0.125	1	4850	tags=15%, list=9%, signal=16%
258	REACTOME_UCH_PROTEINASES	84	0.54	1.34	0	0.126	1	13139	tags=49%, list=24%, signal=64%
259	REACTOME_BASE_EXCISION_REPAIR	44	0.54	1.34	0	0.126	1	14893	tags=70%, list=27%, signal=96%
260	REACTOME_GLYCEROPHOSPHOLIPID_BIOSYNTHESIS	117	0.55	1.34	0	0.125	1	11326	tags=44%, list=20%, signal=56%
261	REACTOME_MAPK_TARGETS_NUCLEAR_EVENTS_MEDIATED_BY_MAP_KINASES	31	0.61	1.34	0	0.125	1	10929	tags=55%, list=20%, signal=68%
262	REACTOME_INTRINSIC_PATHWAY_OF_FIBRIN_CLOT_FORMATION	23	0.76	1.34	0	0.125	1	3202	tags=35%, list=6%, signal=37%
263	REACTOME_MATURATION_OF_SARS_COV_2_NUCLEOPROTEIN	15	0.62	1.34	0.092	0.125	1	9095	tags=47%, list=16%, signal=56%
264	REACTOME_INTERLEUKIN_1_FAMILY_SIGNALING	150	0.48	1.34	0	0.127	1	13030	tags=39%, list=23%, signal=51%
265	REACTOME_CDC42_GTPASE_CYCLE	153	0.54	1.34	0.083	0.128	1	9745	tags=37%, list=17%, signal=44%
266	REACTOME_FC_EPSILON_RECEPTOR_FCERI_SIGNALING	185	0.57	1.34	0	0.128	1	13755	tags=37%, list=25%, signal=49%
267	REACTOME_COBALAMIN_CBL_VITAMIN_B12_TRANSPORT_AND_METABOLISM	20	0.57	1.34	0	0.13	1	10492	tags=40%, list=19%, signal=49%
268	REACTOME_APOPTOSIS	169	0.51	1.34	0	0.13	1	12584	tags=43%, list=23%, signal=56%
269	REACTOME_SELECTIVE_AUTOPHAGY	78	0.5	1.34	0	0.13	1	9762	tags=32%, list=18%, signal=39%
270	REACTOME_METABOLISM_OF_AMINO_ACIDS_AND_DERIVATIVES	357	0.51	1.34	0	0.131	1	11363	tags=39%, list=20%, signal=49%
271	REACTOME_ADP_SIGNALLING_THROUGH_P2Y_PURINOCEPTOR_12	22	0.63	1.34	0	0.131	1	11332	tags=45%, list=20%, signal=57%
272	REACTOME_MITOCHONDRIAL_PROTEIN_IMPORT	60	0.55	1.33	0	0.131	1	14290	tags=55%, list=26%, signal=74%
273	REACTOME_TERMINATION_OF_TRANSLESION_DNA_SYNTHESIS	31	0.52	1.33	0	0.131	1	14893	tags=74%, list=27%, signal=101%
274	REACTOME_FCERI_MEDIATED_NF_KB_ACTIVATION	135	0.53	1.33	0	0.13	1	13030	tags=30%, list=23%, signal=40%
275	REACTOME_ESTROGEN_DEPENDENT_GENE_EXPRESSION	90	0.61	1.33	0	0.131	1	10399	tags=49%, list=19%, signal=60%
276	REACTOME_MHC_CLASS_II_ANTIGEN_PRESENTATION	123	0.53	1.33	0	0.131	1	7785	tags=24%, list=14%, signal=27%
277	REACTOME_TOLL_LIKE_RECEPTOR_TLR1_TLR2_CASCADE	115	0.49	1.33	0	0.131	1	11425	tags=40%, list=20%, signal=50%
278	REACTOME_FATTY_ACID_METABOLISM	169	0.51	1.33	0	0.131	1	8245	tags=28%, list=15%, signal=33%
279	REACTOME_GAB1_SIGNALOSOME	17	0.64	1.33	0	0.13	1	351	tags=12%, list=1%, signal=12%
280	REACTOME_FCERI_MEDIATED_MAPK_ACTIVATION	87	0.63	1.33	0	0.13	1	10929	tags=18%, list=20%, signal=23%
281	REACTOME_DEPOLYMERISATION_OF_THE_NUCLEAR_LAMINA	15	0.67	1.33	0	0.13	1	10030	tags=53%, list=18%, signal=65%
282	REACTOME_TCR_SIGNALING	118	0.56	1.33	0	0.13	1	13030	tags=42%, list=23%, signal=55%
283	REACTOME_COPI_INDEPENDENT_GOLGI_TO_ER_RETROGRADE_TRAFFIC	52	0.53	1.33	0	0.131	1	9012	tags=27%, list=16%, signal=32%
284	REACTOME_DISEASES_OF_METABOLISM	242	0.5	1.33	0	0.131	1	9976	tags=31%, list=18%, signal=38%
285	REACTOME_RAB_REGULATION_OF_TRAFFICKING	119	0.52	1.33	0	0.131	1	12443	tags=42%, list=22%, signal=54%
286	REACTOME_SYNAPTIC_ADHESION_LIKE_MOLECULES	21	0.64	1.33	0	0.13	1	5688	tags=29%, list=10%, signal=32%
287	REACTOME_SIGNALING_BY_CSF1_M_CSF_IN_MYELOID_CELLS	31	0.67	1.33	0	0.132	1	9762	tags=45%, list=18%, signal=55%
288	REACTOME_ACTIVATION_OF_SMO	17	0.74	1.33	0	0.132	1	2661	tags=18%, list=5%, signal=19%
289	REACTOME_PLATELET_ACTIVATION_SIGNALING_AND_AGGREGATION	256	0.47	1.33	0	0.132	1	9127	tags=29%, list=16%, signal=34%
290	REACTOME_DARPP_32_EVENTS	24	0.67	1.33	0.1	0.132	1	9728	tags=42%, list=17%, signal=50%
291	REACTOME_POTENTIAL_THERAPEUTICS_FOR_SARS	154	0.6	1.33	0	0.132	1	12760	tags=28%, list=23%, signal=36%
292	REACTOME_MITOCHONDRIAL_FATTY_ACID_BETA_OXIDATION	35	0.53	1.33	0	0.133	1	7045	tags=34%, list=13%, signal=39%
293	REACTOME_ROLE_OF_PHOSPHOLIPIDS_IN_PHAGOCYTOSIS	80	0.68	1.33	0	0.134	1	3820	tags=8%, list=7%, signal=8%
294	REACTOME_SYNTHESIS_OF_SUBSTRATES_IN_N_GLYCAN_BIOSYTHESIS	61	0.51	1.33	0	0.135	1	10697	tags=36%, list=19%, signal=45%
295	REACTOME_PLATELET_ADHESION_TO_EXPOSED_COLLAGEN	15	0.69	1.33	0.099	0.134	1	8885	tags=47%, list=16%, signal=55%
296	REACTOME_PCP_CE_PATHWAY	91	0.58	1.33	0	0.134	1	11889	tags=43%, list=21%, signal=54%
297	REACTOME_SLC_MEDIATED_TRANSMEMBRANE_TRANSPORT	246	0.55	1.33	0	0.134	1	9387	tags=30%, list=17%, signal=36%
298	REACTOME_SARS_COV_2_INFECTION	291	0.5	1.33	0	0.133	1	12872	tags=43%, list=23%, signal=56%
299	REACTOME_NEGATIVE_REGULATION_OF_FGFR2_SIGNALING	34	0.64	1.33	0.097	0.133	1	11362	tags=44%, list=20%, signal=55%
300	REACTOME_METABOLIC_DISORDERS_OF_BIOLOGICAL_OXIDATION_ENZYMES	33	0.61	1.33	0.096	0.133	1	7900	tags=33%, list=14%, signal=39%
301	REACTOME_POLYMERASE_SWITCHING_ON_THE_C_STRAND_OF_THE_TELOMERE	25	0.71	1.32	0	0.134	1	13209	tags=64%, list=24%, signal=84%
302	REACTOME_PROGRAMMED_CELL_DEATH	200	0.48	1.32	0	0.133	1	12833	tags=42%, list=23%, signal=54%
303	REACTOME_OPIOID_SIGNALLING	89	0.55	1.32	0	0.133	1	10929	tags=46%, list=20%, signal=57%
304	REACTOME_SPHINGOLIPID_DE_NOVO_BIOSYNTHESIS	41	0.62	1.32	0	0.136	1	6977	tags=29%, list=13%, signal=33%
305	REACTOME_RECOGNITION_OF_DNA_DAMAGE_BY_PCNA_CONTAINING_REPLICATION_COMPLEX	30	0.66	1.32	0	0.136	1	12159	tags=70%, list=22%, signal=89%
306	REACTOME_GLUCAGON_TYPE_LIGAND_RECEPTORS	33	0.64	1.32	0	0.138	1	7339	tags=27%, list=13%, signal=31%
307	REACTOME_PEROXISOMAL_PROTEIN_IMPORT	63	0.52	1.32	0	0.138	1	9865	tags=46%, list=18%, signal=56%
308	REACTOME_BUDDING_AND_MATURATION_OF_HIV_VIRION	28	0.49	1.32	0	0.138	1	13361	tags=46%, list=24%, signal=61%
309	REACTOME_INSERTION_OF_TAIL_ANCHORED_PROTEINS_INTO_THE_ENDOPLASMIC_RETICULUM_MEMBRANE	20	0.62	1.32	0	0.14	1	12128	tags=60%, list=22%, signal=77%
310	REACTOME_SARS_COV_INFECTIONS	463	0.5	1.32	0	0.14	1	13030	tags=38%, list=23%, signal=49%
311	REACTOME_CELLULAR_RESPONSE_TO_HYPOXIA	72	0.56	1.32	0	0.14	1	12363	tags=50%, list=22%, signal=64%
312	REACTOME_ELASTIC_FIBRE_FORMATION	44	0.59	1.32	0	0.141	1	2343	tags=16%, list=4%, signal=17%
313	REACTOME_INTERLEUKIN_3_INTERLEUKIN_5_AND_GM_CSF_SIGNALING	48	0.52	1.32	0	0.141	1	11362	tags=38%, list=20%, signal=47%
314	REACTOME_CHAPERONE_MEDIATED_AUTOPHAGY	22	0.64	1.32	0.117	0.141	1	9762	tags=50%, list=18%, signal=61%
315	REACTOME_BRANCHED_CHAIN_AMINO_ACID_CATABOLISM	21	0.6	1.32	0	0.142	1	13600	tags=57%, list=24%, signal=76%
316	REACTOME_SEMA3A_PAK_DEPENDENT_AXON_REPULSION	16	0.59	1.31	0	0.142	1	6759	tags=31%, list=12%, signal=36%
317	REACTOME_CLEC7A_DECTIN_1_SIGNALING	99	0.48	1.31	0	0.143	1	13755	tags=49%, list=25%, signal=66%
318	REACTOME_INHIBITION_OF_DNA_RECOMBINATION_AT_TELOMERE	20	0.67	1.31	0	0.143	1	13185	tags=70%, list=24%, signal=92%
319	REACTOME_GPCR_LIGAND_BINDING	453	0.48	1.31	0	0.143	1	5831	tags=16%, list=10%, signal=18%
320	REACTOME_NEUTROPHIL_DEGRANULATION	464	0.5	1.31	0	0.143	1	12895	tags=39%, list=23%, signal=51%
321	REACTOME_ROLE_OF_LAT2_NTAL_LAB_ON_CALCIUM_MOBILIZATION	71	0.73	1.31	0.096	0.145	1	9669	tags=14%, list=17%, signal=17%
322	REACTOME_REGULATION_OF_INSULIN_SECRETION	78	0.58	1.31	0	0.146	1	7420	tags=32%, list=13%, signal=37%
323	REACTOME_MAPK6_MAPK4_SIGNALING	91	0.53	1.31	0	0.146	1	12363	tags=44%, list=22%, signal=56%
324	REACTOME_FLT3_SIGNALING	38	0.58	1.31	0	0.149	1	11362	tags=45%, list=20%, signal=56%
325	REACTOME_DEATH_RECEPTOR_SIGNALING	151	0.51	1.31	0	0.148	1	10961	tags=40%, list=20%, signal=49%
326	REACTOME_PHOSPHOLIPID_METABOLISM	199	0.55	1.31	0	0.148	1	11037	tags=42%, list=20%, signal=52%
327	REACTOME_REGULATION_OF_RUNX2_EXPRESSION_AND_ACTIVITY	72	0.54	1.31	0	0.148	1	12363	tags=49%, list=22%, signal=62%
328	REACTOME_MRNA_SPLICING	206	0.54	1.31	0	0.148	1	14191	tags=54%, list=25%, signal=72%
329	REACTOME_REGULATION_OF_INSULIN_LIKE_GROWTH_FACTOR_IGF_TRANSPORT_AND_UPTAKE_BY_INSULIN_LIKE_GROWTH_FACTOR_BINDING_PROTEINS_IGFBPS	122	0.51	1.31	0	0.148	1	4613	tags=14%, list=8%, signal=15%
330	REACTOME_HYALURONAN_METABOLISM	16	0.63	1.31	0	0.148	1	5947	tags=38%, list=11%, signal=42%
331	REACTOME_PLATELET_CALCIUM_HOMEOSTASIS	28	0.58	1.31	0.102	0.148	1	8384	tags=39%, list=15%, signal=46%
332	REACTOME_G_ALPHA_I_SIGNALLING_EVENTS	312	0.49	1.3	0	0.15	1	10514	tags=29%, list=19%, signal=35%
333	REACTOME_TRANSLATION_OF_SARS_COV_2_STRUCTURAL_PROTEINS	57	0.57	1.3	0	0.149	1	11905	tags=46%, list=21%, signal=58%
334	REACTOME_SYNTHESIS_OF_DNA	120	0.55	1.3	0	0.15	1	14893	tags=66%, list=27%, signal=90%
335	REACTOME_REGULATION_OF_EXPRESSION_OF_SLITS_AND_ROBOS	169	0.61	1.3	0.099	0.15	1	12398	tags=51%, list=22%, signal=65%
336	REACTOME_MITOCHONDRIAL_TRANSLATION	94	0.5	1.3	0.118	0.15	1	13017	tags=48%, list=23%, signal=62%
337	REACTOME_BIOLOGICAL_OXIDATIONS	216	0.51	1.3	0	0.15	1	7900	tags=21%, list=14%, signal=25%
338	REACTOME_ACTIVATION_OF_KAINATE_RECEPTORS_UPON_GLUTAMATE_BINDING	30	0.61	1.3	0	0.15	1	1393	tags=20%, list=2%, signal=21%
339	REACTOME_PROCESSING_OF_CAPPED_INTRONLESS_PRE_MRNA	29	0.64	1.3	0	0.151	1	12223	tags=55%, list=22%, signal=71%
340	REACTOME_RAP1_SIGNALLING	16	0.78	1.3	0	0.151	1	7420	tags=44%, list=13%, signal=50%
341	REACTOME_RHO_GTPASE_CYCLE	439	0.51	1.3	0	0.15	1	9050	tags=31%, list=16%, signal=36%
342	REACTOME_ION_TRANSPORT_BY_P_TYPE_ATPASES	55	0.59	1.3	0.102	0.152	1	8384	tags=31%, list=15%, signal=36%
343	REACTOME_TRANSLESION_SYNTHESIS_BY_POLH	18	0.68	1.3	0.116	0.152	1	12627	tags=72%, list=23%, signal=93%
344	REACTOME_RAB_GERANYLGERANYLATION	63	0.6	1.3	0	0.152	1	2567	tags=14%, list=5%, signal=15%
345	REACTOME_PROCESSING_OF_INTRONLESS_PRE_MRNAS	20	0.62	1.3	0	0.152	1	12223	tags=55%, list=22%, signal=70%
346	REACTOME_DISEASES_ASSOCIATED_WITH_O_GLYCOSYLATION_OF_PROTEINS	64	0.58	1.3	0	0.152	1	6962	tags=31%, list=12%, signal=36%
347	REACTOME_CELL_SURFACE_INTERACTIONS_AT_THE_VASCULAR_WALL	191	0.49	1.3	0	0.153	1	4538	tags=14%, list=8%, signal=15%
348	REACTOME_DEUBIQUITINATION	255	0.52	1.3	0	0.153	1	13247	tags=47%, list=24%, signal=62%
349	REACTOME_SIGNALING_BY_NUCLEAR_RECEPTORS	237	0.54	1.3	0	0.154	1	11069	tags=45%, list=20%, signal=56%
350	REACTOME_RRNA_PROCESSING	195	0.58	1.3	0	0.154	1	13305	tags=55%, list=24%, signal=72%
351	REACTOME_UB_SPECIFIC_PROCESSING_PROTEASES	181	0.53	1.3	0	0.154	1	13247	tags=47%, list=24%, signal=61%
352	REACTOME_CHONDROITIN_SULFATE_DERMATAN_SULFATE_METABOLISM	50	0.57	1.3	0	0.154	1	3779	tags=20%, list=7%, signal=21%
353	REACTOME_TELOMERE_C_STRAND_LAGGING_STRAND_SYNTHESIS	33	0.7	1.3	0	0.153	1	14879	tags=76%, list=27%, signal=103%
354	REACTOME_INSULIN_PROCESSING	23	0.7	1.3	0.1	0.154	1	9166	tags=35%, list=16%, signal=42%
355	REACTOME_C_TYPE_LECTIN_RECEPTORS_CLRS	139	0.5	1.3	0.101	0.153	1	13030	tags=41%, list=23%, signal=53%
356	REACTOME_HDMS_DEMETHYLATE_HISTONES	22	0.68	1.29	0.085	0.154	1	13373	tags=59%, list=24%, signal=78%
357	REACTOME_TRANSLESION_SYNTHESIS_BY_POLK	17	0.74	1.29	0	0.154	1	10714	tags=76%, list=19%, signal=95%
358	REACTOME_METABOLISM_OF_VITAMINS_AND_COFACTORS	182	0.49	1.29	0	0.155	1	11145	tags=38%, list=20%, signal=47%
359	REACTOME_MITOCHONDRIAL_CALCIUM_ION_TRANSPORT	20	0.64	1.29	0	0.155	1	10394	tags=55%, list=19%, signal=68%
360	REACTOME_MRNA_SPLICING_MINOR_PATHWAY	49	0.58	1.29	0.101	0.155	1	14191	tags=57%, list=25%, signal=77%
361	REACTOME_IL_6_TYPE_CYTOKINE_RECEPTOR_LIGAND_INTERACTIONS	17	0.63	1.29	0	0.155	1	5273	tags=29%, list=9%, signal=32%
362	REACTOME_TRANSLATION_OF_SARS_COV_1_STRUCTURAL_PROTEINS	29	0.6	1.29	0	0.155	1	9762	tags=48%, list=18%, signal=58%
363	REACTOME_TBC_RABGAPS	43	0.54	1.29	0	0.156	1	9670	tags=42%, list=17%, signal=51%
364	REACTOME_SEROTONIN_NEUROTRANSMITTER_RELEASE_CYCLE	17	0.6	1.29	0.105	0.158	1	3801	tags=29%, list=7%, signal=32%
365	REACTOME_PLATELET_HOMEOSTASIS	82	0.61	1.29	0	0.158	1	8752	tags=38%, list=16%, signal=45%
366	REACTOME_NEPHRIN_FAMILY_INTERACTIONS	22	0.69	1.29	0.092	0.158	1	6366	tags=36%, list=11%, signal=41%
367	REACTOME_RUNX1_REGULATES_TRANSCRIPTION_OF_GENES_INVOLVED_IN_DIFFERENTIATION_OF_HSCS	69	0.51	1.29	0.098	0.158	1	12363	tags=43%, list=22%, signal=56%
368	REACTOME_SIGNALING_BY_EGFR	50	0.63	1.29	0	0.158	1	10614	tags=46%, list=19%, signal=57%
369	REACTOME_SEMA4D_INDUCED_CELL_MIGRATION_AND_GROWTH_CONE_COLLAPSE	20	0.57	1.29	0	0.158	1	9911	tags=50%, list=18%, signal=61%
370	REACTOME_FCGR_ACTIVATION	69	0.86	1.29	0	0.161	1	5295	tags=7%, list=9%, signal=8%
371	REACTOME_RNA_POLYMERASE_II_TRANSCRIPTION_TERMINATION	67	0.61	1.28	0	0.162	1	12890	tags=58%, list=23%, signal=76%
372	REACTOME_DEGRADATION_OF_GLI1_BY_THE_PROTEASOME	59	0.53	1.28	0	0.161	1	12363	tags=47%, list=22%, signal=61%
373	REACTOME_NPAS4_REGULATES_EXPRESSION_OF_TARGET_GENES	21	0.58	1.28	0	0.161	1	5476	tags=33%, list=10%, signal=37%
374	REACTOME_HIV_ELONGATION_ARREST_AND_RECOVERY	29	0.59	1.28	0	0.161	1	14888	tags=69%, list=27%, signal=94%
375	REACTOME_ION_CHANNEL_TRANSPORT	183	0.49	1.28	0	0.161	1	10047	tags=33%, list=18%, signal=40%
376	REACTOME_EPHRIN_SIGNALING	19	0.78	1.28	0	0.162	1	5295	tags=37%, list=9%, signal=41%
377	REACTOME_BMAL1_CLOCK_NPAS2_ACTIVATES_CIRCADIAN_GENE_EXPRESSION	24	0.66	1.28	0	0.162	1	5476	tags=29%, list=10%, signal=32%
378	REACTOME_MITOTIC_G1_PHASE_AND_G1_S_TRANSITION	148	0.55	1.28	0	0.162	1	12376	tags=51%, list=22%, signal=66%
379	REACTOME_ABORTIVE_ELONGATION_OF_HIV_1_TRANSCRIPT_IN_THE_ABSENCE_OF_TAT	23	0.57	1.28	0	0.162	1	14888	tags=70%, list=27%, signal=95%
380	REACTOME_GLYCOSAMINOGLYCAN_METABOLISM	122	0.49	1.28	0	0.162	1	7816	tags=26%, list=14%, signal=30%
381	REACTOME_SUMOYLATION_OF_TRANSCRIPTION_COFACTORS	42	0.67	1.28	0	0.162	1	11866	tags=60%, list=21%, signal=76%
382	REACTOME_INTERLEUKIN_1_SIGNALING	113	0.47	1.28	0	0.162	1	13030	tags=44%, list=23%, signal=58%
383	REACTOME_NUCLEAR_RECEPTOR_TRANSCRIPTION_PATHWAY	53	0.57	1.28	0	0.162	1	6394	tags=32%, list=11%, signal=36%
384	REACTOME_MISMATCH_REPAIR	15	0.51	1.28	0.094	0.163	1	14879	tags=73%, list=27%, signal=100%
385	REACTOME_EXTRACELLULAR_MATRIX_ORGANIZATION	295	0.48	1.28	0	0.163	1	3391	tags=17%, list=6%, signal=18%
386	REACTOME_NCAM1_INTERACTIONS	42	0.63	1.28	0.096	0.163	1	6437	tags=36%, list=12%, signal=40%
387	REACTOME_NEGATIVE_REGULATION_OF_FGFR1_SIGNALING	32	0.58	1.28	0.095	0.163	1	11362	tags=41%, list=20%, signal=51%
388	REACTOME_RESOLUTION_OF_ABASIC_SITES_AP_SITES	37	0.54	1.28	0.101	0.163	1	14893	tags=73%, list=27%, signal=99%
389	REACTOME_MAPK_FAMILY_SIGNALING_CASCADES	324	0.49	1.28	0	0.166	1	11889	tags=35%, list=21%, signal=44%
390	REACTOME_CYCLIN_D_ASSOCIATED_EVENTS_IN_G1	47	0.56	1.28	0	0.166	1	9762	tags=36%, list=18%, signal=44%
391	REACTOME_SIGNALING_BY_BMP	28	0.69	1.28	0	0.168	1	1796	tags=18%, list=3%, signal=18%
392	REACTOME_DOWNSTREAM_SIGNALING_EVENTS_OF_B_CELL_RECEPTOR_BCR	80	0.55	1.27	0	0.17	1	13030	tags=49%, list=23%, signal=64%
393	REACTOME_HCMV_EARLY_EVENTS	73	0.46	1.27	0	0.17	1	10292	tags=32%, list=18%, signal=39%
394	REACTOME_REGULATION_OF_GENE_EXPRESSION_IN_BETA_CELLS	21	0.83	1.27	0	0.17	1	5004	tags=38%, list=9%, signal=42%
395	REACTOME_FORMATION_OF_THE_BETA_CATENIN_TCF_TRANSACTIVATING_COMPLEX	31	0.64	1.27	0.183	0.17	1	9542	tags=45%, list=17%, signal=54%
396	REACTOME_RAB_GEFS_EXCHANGE_GTP_FOR_GDP_ON_RABS	87	0.53	1.27	0	0.17	1	12887	tags=43%, list=23%, signal=55%
397	REACTOME_SIGNALING_BY_INSULIN_RECEPTOR	82	0.57	1.27	0	0.17	1	11027	tags=37%, list=20%, signal=46%
398	REACTOME_DAP12_INTERACTIONS	40	0.7	1.27	0	0.169	1	2484	tags=18%, list=4%, signal=18%
399	REACTOME_LATE_SARS_COV_2_INFECTION_EVENTS	70	0.52	1.27	0	0.171	1	12669	tags=49%, list=23%, signal=63%
400	REACTOME_TRANSCRIPTION_COUPLED_NUCLEOTIDE_EXCISION_REPAIR_TC_NER	78	0.52	1.27	0	0.172	1	14893	tags=68%, list=27%, signal=93%
401	REACTOME_INSULIN_RECEPTOR_SIGNALLING_CASCADE	54	0.61	1.27	0	0.175	1	3178	tags=15%, list=6%, signal=16%
402	REACTOME_RHOV_GTPASE_CYCLE	37	0.53	1.27	0	0.175	1	9745	tags=43%, list=17%, signal=52%
403	REACTOME_METABOLISM_OF_COFACTORS	19	0.62	1.27	0.101	0.175	1	13732	tags=74%, list=25%, signal=98%
404	REACTOME_HEPARAN_SULFATE_HEPARIN_HS_GAG_METABOLISM	55	0.57	1.27	0.083	0.176	1	3746	tags=20%, list=7%, signal=21%
405	REACTOME_PROCESSING_OF_CAPPED_INTRON_CONTAINING_PRE_MRNA	275	0.52	1.27	0	0.177	1	13832	tags=51%, list=25%, signal=68%
406	REACTOME_CLASS_I_PEROXISOMAL_MEMBRANE_PROTEIN_IMPORT	20	0.63	1.27	0	0.177	1	12404	tags=70%, list=22%, signal=90%
407	REACTOME_SARS_COV_1_INFECTION	138	0.47	1.26	0	0.18	1	13186	tags=49%, list=24%, signal=63%
408	REACTOME_PROTEIN_FOLDING	96	0.45	1.26	0	0.18	1	11482	tags=38%, list=21%, signal=47%
409	REACTOME_CTLA4_INHIBITORY_SIGNALING	21	0.59	1.26	0	0.18	1	7767	tags=43%, list=14%, signal=50%
410	REACTOME_CELL_JUNCTION_ORGANIZATION	85	0.52	1.26	0	0.179	1	4041	tags=18%, list=7%, signal=19%
411	REACTOME_PROCESSIVE_SYNTHESIS_ON_THE_C_STRAND_OF_THE_TELOMERE	19	0.69	1.26	0	0.181	1	14879	tags=79%, list=27%, signal=108%
412	REACTOME_INACTIVATION_OF_CSF3_G_CSF_SIGNALING	23	0.66	1.26	0	0.182	1	10781	tags=48%, list=19%, signal=59%
413	REACTOME_ACTIVATED_NOTCH1_TRANSMITS_SIGNAL_TO_THE_NUCLEUS	31	0.59	1.26	0.098	0.182	1	12713	tags=58%, list=23%, signal=75%
414	REACTOME_CELLULAR_RESPONSE_TO_STARVATION	152	0.63	1.26	0.215	0.182	1	10667	tags=47%, list=19%, signal=58%
415	REACTOME_DNA_REPLICATION	127	0.52	1.26	0	0.183	1	14893	tags=65%, list=27%, signal=89%
416	REACTOME_ENDOSOMAL_SORTING_COMPLEX_REQUIRED_FOR_TRANSPORT_ESCRT	31	0.49	1.26	0.096	0.183	1	13361	tags=48%, list=24%, signal=64%
417	REACTOME_EGFR_DOWNREGULATION	31	0.57	1.26	0	0.183	1	11691	tags=48%, list=21%, signal=61%
418	REACTOME_BBSOME_MEDIATED_CARGO_TARGETING_TO_CILIUM	23	0.66	1.26	0	0.184	1	9893	tags=48%, list=18%, signal=58%
419	REACTOME_AMINO_ACID_TRANSPORT_ACROSS_THE_PLASMA_MEMBRANE	33	0.6	1.26	0.189	0.184	1	9337	tags=48%, list=17%, signal=58%
420	REACTOME_FOXO_MEDIATED_TRANSCRIPTION	65	0.55	1.26	0	0.185	1	10612	tags=37%, list=19%, signal=46%
421	REACTOME_SIALIC_ACID_METABOLISM	33	0.56	1.26	0	0.186	1	5030	tags=21%, list=9%, signal=23%
422	REACTOME_TRANSCRIPTION_OF_E2F_TARGETS_UNDER_NEGATIVE_CONTROL_BY_P107_RBL1_AND_P130_RBL2_IN_COMPLEX_WITH_HDAC1	16	0.68	1.26	0.197	0.186	1	9320	tags=50%, list=17%, signal=60%
423	REACTOME_CONSTITUTIVE_SIGNALING_BY_ABERRANT_PI3K_IN_CANCER	78	0.53	1.26	0	0.186	1	3178	tags=13%, list=6%, signal=14%
424	REACTOME_DISEASES_OF_SIGNAL_TRANSDUCTION_BY_GROWTH_FACTOR_RECEPTORS_AND_SECOND_MESSENGERS	425	0.5	1.26	0	0.186	1	11896	tags=42%, list=21%, signal=53%
425	REACTOME_BINDING_AND_UPTAKE_OF_LIGANDS_BY_SCAVENGER_RECEPTORS	97	0.54	1.26	0	0.186	1	7369	tags=16%, list=13%, signal=19%
426	REACTOME_BETA_CATENIN_PHOSPHORYLATION_CASCADE	17	0.62	1.26	0	0.187	1	8326	tags=47%, list=15%, signal=55%
427	REACTOME_APOPTOTIC_CLEAVAGE_OF_CELLULAR_PROTEINS	37	0.56	1.26	0.091	0.187	1	9911	tags=32%, list=18%, signal=39%
428	REACTOME_N_GLYCAN_TRIMMING_IN_THE_ER_AND_CALNEXIN_CALRETICULIN_CYCLE	34	0.6	1.26	0.195	0.187	1	14535	tags=71%, list=26%, signal=95%
429	REACTOME_PI_3K_CASCADE_FGFR2	23	0.78	1.25	0	0.189	1	2324	tags=17%, list=4%, signal=18%
430	REACTOME_CYTOPROTECTION_BY_HMOX1	64	0.49	1.25	0	0.188	1	14469	tags=59%, list=26%, signal=80%
431	REACTOME_S_PHASE	161	0.55	1.25	0.099	0.188	1	14893	tags=66%, list=27%, signal=90%
432	REACTOME_PHASE_I_FUNCTIONALIZATION_OF_COMPOUNDS	101	0.56	1.25	0	0.188	1	6386	tags=22%, list=11%, signal=25%
433	REACTOME_INTERLEUKIN_6_FAMILY_SIGNALING	24	0.53	1.25	0.11	0.188	1	5273	tags=21%, list=9%, signal=23%
434	REACTOME_TP53_REGULATES_TRANSCRIPTION_OF_GENES_INVOLVED_IN_CYTOCHROME_C_RELEASE	19	0.64	1.25	0	0.188	1	15127	tags=84%, list=27%, signal=116%
435	REACTOME_NEGATIVE_REGULATION_OF_FGFR3_SIGNALING	29	0.56	1.25	0.199	0.189	1	11362	tags=48%, list=20%, signal=61%
436	REACTOME_TRANSCRIPTIONAL_REGULATION_BY_NPAS4	33	0.56	1.25	0	0.189	1	6700	tags=36%, list=12%, signal=41%
437	REACTOME_ANCHORING_OF_THE_BASAL_BODY_TO_THE_PLASMA_MEMBRANE	92	0.52	1.25	0	0.19	1	13434	tags=48%, list=24%, signal=63%
438	REACTOME_TRANSPORT_OF_INORGANIC_CATIONS_ANIONS_AND_AMINO_ACIDS_OLIGOPEPTIDES	106	0.56	1.25	0	0.189	1	9387	tags=34%, list=17%, signal=41%
439	REACTOME_UNFOLDED_PROTEIN_RESPONSE_UPR	89	0.49	1.25	0	0.19	1	12714	tags=49%, list=23%, signal=64%
440	REACTOME_PEROXISOMAL_LIPID_METABOLISM	29	0.47	1.25	0	0.19	1	13175	tags=52%, list=24%, signal=68%
441	REACTOME_HIV_INFECTION	224	0.46	1.25	0	0.19	1	14525	tags=54%, list=26%, signal=72%
442	REACTOME_JNK_C_JUN_KINASES_PHOSPHORYLATION_AND_ACTIVATION_MEDIATED_BY_ACTIVATED_HUMAN_TAK1	22	0.49	1.25	0	0.19	1	12718	tags=55%, list=23%, signal=71%
443	REACTOME_TRANSLATION	274	0.53	1.25	0.117	0.191	1	13305	tags=49%, list=24%, signal=64%
444	REACTOME_SYNTHESIS_OF_PIPS_AT_THE_PLASMA_MEMBRANE	53	0.61	1.25	0.102	0.191	1	9670	tags=38%, list=17%, signal=46%
445	REACTOME_CD22_MEDIATED_BCR_REGULATION	61	0.8	1.25	0.217	0.191	1	4333	tags=5%, list=8%, signal=5%
446	REACTOME_SYNTHESIS_SECRETION_AND_INACTIVATION_OF_GLUCAGON_LIKE_PEPTIDE_1_GLP_1	21	0.67	1.25	0.099	0.19	1	5886	tags=24%, list=11%, signal=27%
447	REACTOME_PI3K_EVENTS_IN_ERBB2_SIGNALING	16	0.65	1.25	0.102	0.192	1	454	tags=13%, list=1%, signal=13%
448	REACTOME_INTRA_GOLGI_AND_RETROGRADE_GOLGI_TO_ER_TRAFFIC	201	0.48	1.25	0	0.193	1	11927	tags=38%, list=21%, signal=48%
449	REACTOME_ASSEMBLY_OF_THE_HIV_VIRION	16	0.61	1.25	0	0.193	1	13361	tags=56%, list=24%, signal=74%
450	REACTOME_NOTCH_HLH_TRANSCRIPTION_PATHWAY	28	0.61	1.25	0.096	0.192	1	10505	tags=39%, list=19%, signal=48%
451	REACTOME_DISEASES_OF_MITOTIC_CELL_CYCLE	38	0.57	1.24	0	0.194	1	12676	tags=45%, list=23%, signal=58%
452	REACTOME_SENSORY_PROCESSING_OF_SOUND_BY_OUTER_HAIR_CELLS_OF_THE_COCHLEA	52	0.57	1.24	0	0.194	1	6411	tags=23%, list=11%, signal=26%
453	REACTOME_DUAL_INCISION_IN_TC_NER	65	0.53	1.24	0	0.194	1	11866	tags=52%, list=21%, signal=66%
454	REACTOME_O_LINKED_GLYCOSYLATION_OF_MUCINS	61	0.64	1.24	0	0.194	1	7231	tags=28%, list=13%, signal=32%
455	REACTOME_FOXO_MEDIATED_TRANSCRIPTION_OF_CELL_CYCLE_GENES	17	0.61	1.24	0	0.195	1	6244	tags=29%, list=11%, signal=33%
456	REACTOME_SIGNALING_BY_MET	79	0.47	1.24	0.095	0.194	1	11398	tags=38%, list=20%, signal=48%
457	REACTOME_TRANSCRIPTIONAL_REGULATION_BY_TP53	352	0.49	1.24	0	0.194	1	11917	tags=45%, list=21%, signal=57%
458	REACTOME_DEGRADATION_OF_AXIN	54	0.53	1.24	0.094	0.194	1	12363	tags=48%, list=22%, signal=62%
459	REACTOME_RECRUITMENT_OF_MITOTIC_CENTROSOME_PROTEINS_AND_COMPLEXES	79	0.51	1.24	0.1	0.195	1	12878	tags=46%, list=23%, signal=59%
460	REACTOME_HCMV_INFECTION	97	0.4	1.24	0	0.195	1	12909	tags=35%, list=23%, signal=46%
461	REACTOME_FLT3_SIGNALING_IN_DISEASE	28	0.58	1.24	0	0.195	1	11432	tags=54%, list=20%, signal=67%
462	REACTOME_ADP_SIGNALLING_THROUGH_P2Y_PURINOCEPTOR_1	25	0.59	1.24	0.189	0.195	1	1339	tags=16%, list=2%, signal=16%
463	REACTOME_ACTIVATION_OF_BAD_AND_TRANSLOCATION_TO_MITOCHONDRIA	15	0.52	1.24	0.092	0.195	1	15079	tags=60%, list=27%, signal=82%
464	REACTOME_NCAM_SIGNALING_FOR_NEURITE_OUT_GROWTH	63	0.6	1.24	0.096	0.195	1	6437	tags=30%, list=12%, signal=34%
465	REACTOME_MITOTIC_G2_G2_M_PHASES	196	0.45	1.24	0.102	0.197	1	12386	tags=42%, list=22%, signal=54%
466	REACTOME_DNA_DAMAGE_BYPASS	46	0.54	1.24	0.214	0.197	1	12627	tags=59%, list=23%, signal=76%
467	REACTOME_SEMA4D_IN_SEMAPHORIN_SIGNALING	24	0.55	1.24	0.196	0.197	1	9911	tags=42%, list=18%, signal=51%
468	REACTOME_PLASMA_LIPOPROTEIN_ASSEMBLY_REMODELING_AND_CLEARANCE	74	0.44	1.24	0	0.198	1	4017	tags=16%, list=7%, signal=17%
469	REACTOME_DEFECTS_OF_CONTACT_ACTIVATION_SYSTEM_CAS_AND_KALLIKREIN_KININ_SYSTEM_KKS	16	0.71	1.24	0.096	0.198	1	5346	tags=38%, list=10%, signal=41%
470	REACTOME_NEDDYLATION	240	0.5	1.24	0.102	0.2	1	13248	tags=49%, list=24%, signal=64%
471	REACTOME_FORMATION_OF_THE_EARLY_ELONGATION_COMPLEX	33	0.5	1.24	0	0.2	1	15093	tags=64%, list=27%, signal=87%
472	REACTOME_CELLULAR_SENESCENCE	128	0.5	1.23	0	0.204	1	12733	tags=48%, list=23%, signal=63%
473	REACTOME_HIV_TRANSCRIPTION_ELONGATION	39	0.51	1.23	0	0.204	1	13927	tags=56%, list=25%, signal=75%
474	REACTOME_SYNTHESIS_OF_LEUKOTRIENES_LT_AND_EOXINS_EX	21	0.59	1.23	0.101	0.206	1	4300	tags=24%, list=8%, signal=26%
475	REACTOME_SIGNALING_BY_SCF_KIT	43	0.62	1.23	0	0.207	1	11362	tags=47%, list=20%, signal=58%
476	REACTOME_DAP12_SIGNALING	29	0.68	1.23	0.106	0.207	1	2484	tags=21%, list=4%, signal=22%
477	REACTOME_FGFR2_MUTANT_RECEPTOR_ACTIVATION	33	0.62	1.23	0.1	0.207	1	12223	tags=45%, list=22%, signal=58%
478	REACTOME_SIGNALING_BY_ERYTHROPOIETIN	25	0.62	1.23	0	0.207	1	10541	tags=44%, list=19%, signal=54%
479	REACTOME_TOLL_LIKE_RECEPTOR_CASCADES	164	0.46	1.23	0	0.207	1	11172	tags=37%, list=20%, signal=46%
480	REACTOME_INTERFERON_SIGNALING	198	0.49	1.23	0	0.208	1	10757	tags=32%, list=19%, signal=39%
481	REACTOME_FGFR1_LIGAND_BINDING_AND_ACTIVATION	15	0.62	1.23	0.099	0.209	1	395	tags=7%, list=1%, signal=7%
482	REACTOME_CELLULAR_RESPONSE_TO_HEAT_STRESS	98	0.48	1.23	0	0.209	1	14050	tags=52%, list=25%, signal=69%
483	REACTOME_G2_M_CHECKPOINTS	128	0.53	1.23	0.202	0.209	1	14487	tags=63%, list=26%, signal=85%
484	REACTOME_RUNX1_INTERACTS_WITH_CO_FACTORS_WHOSE_PRECISE_EFFECT_ON_RUNX1_TARGETS_IS_NOT_KNOWN	37	0.63	1.23	0.172	0.21	1	11866	tags=57%, list=21%, signal=72%
485	REACTOME_ANTIGEN_PRESENTATION_FOLDING_ASSEMBLY_AND_PEPTIDE_LOADING_OF_CLASS_I_MHC	29	0.58	1.23	0.198	0.21	1	7569	tags=34%, list=14%, signal=40%
486	REACTOME_SIGNALING_BY_FGFR1	49	0.6	1.23	0.196	0.211	1	11362	tags=41%, list=20%, signal=51%
487	REACTOME_CIRCADIAN_CLOCK	67	0.63	1.23	0	0.211	1	11452	tags=51%, list=21%, signal=64%
488	REACTOME_RECRUITMENT_OF_NUMA_TO_MITOTIC_CENTROSOMES	92	0.48	1.23	0.2	0.212	1	12386	tags=38%, list=22%, signal=49%
489	REACTOME_CD209_DC_SIGN_SIGNALING	21	0.54	1.23	0	0.211	1	4333	tags=10%, list=8%, signal=10%
490	REACTOME_BIOSYNTHESIS_OF_THE_N_GLYCAN_PRECURSOR_DOLICHOL_LIPID_LINKED_OLIGOSACCHARIDE_LLO_AND_TRANSFER_TO_A_NASCENT_PROTEIN	76	0.48	1.23	0	0.211	1	10697	tags=33%, list=19%, signal=41%
491	REACTOME_CELLULAR_RESPONSE_TO_CHEMICAL_STRESS	196	0.44	1.22	0	0.213	1	14579	tags=54%, list=26%, signal=73%
492	REACTOME_E3_UBIQUITIN_LIGASES_UBIQUITINATE_TARGET_PROTEINS	42	0.61	1.22	0.102	0.213	1	12718	tags=67%, list=23%, signal=86%
493	REACTOME_NEGATIVE_REGULATION_OF_THE_PI3K_AKT_NETWORK	113	0.49	1.22	0.102	0.213	1	9669	tags=27%, list=17%, signal=33%
494	REACTOME_REGULATION_OF_TP53_EXPRESSION_AND_DEGRADATION	37	0.5	1.22	0.102	0.213	1	10342	tags=54%, list=19%, signal=66%
495	REACTOME_TRNA_MODIFICATION_IN_THE_NUCLEUS_AND_CYTOSOL	40	0.59	1.22	0.099	0.214	1	12805	tags=63%, list=23%, signal=81%
496	REACTOME_RHO_GTPASE_EFFECTORS	258	0.46	1.22	0.102	0.216	1	9162	tags=24%, list=16%, signal=29%
497	REACTOME_CD28_CO_STIMULATION	33	0.51	1.22	0.099	0.216	1	11105	tags=36%, list=20%, signal=45%
498	REACTOME_PI_METABOLISM	83	0.55	1.22	0.2	0.218	1	11037	tags=41%, list=20%, signal=51%
499	REACTOME_AURKA_ACTIVATION_BY_TPX2	70	0.51	1.22	0.2	0.219	1	12878	tags=44%, list=23%, signal=58%
500	REACTOME_REGULATION_OF_IFNA_IFNB_SIGNALING	26	0.51	1.22	0.098	0.219	1	14143	tags=19%, list=25%, signal=26%
501	REACTOME_RNA_POLYMERASE_III_TRANSCRIPTION_INITIATION_FROM_TYPE_1_PROMOTER	28	0.53	1.22	0.102	0.219	1	11924	tags=50%, list=21%, signal=64%
502	REACTOME_REGULATION_OF_HSF1_MEDIATED_HEAT_SHOCK_RESPONSE	79	0.5	1.22	0	0.219	1	14546	tags=58%, list=26%, signal=79%
503	REACTOME_G0_AND_EARLY_G1	27	0.61	1.22	0.312	0.219	1	10384	tags=52%, list=19%, signal=64%
504	REACTOME_RNA_POLYMERASE_III_CHAIN_ELONGATION	18	0.52	1.22	0	0.219	1	11924	tags=50%, list=21%, signal=64%
505	REACTOME_SARS_COV_2_HOST_INTERACTIONS	196	0.48	1.22	0.094	0.219	1	13186	tags=44%, list=24%, signal=58%
506	REACTOME_DECTIN_2_FAMILY	26	0.78	1.22	0.299	0.219	1	6474	tags=35%, list=12%, signal=39%
507	REACTOME_ORGANELLE_BIOGENESIS_AND_MAINTENANCE	263	0.51	1.22	0.102	0.219	1	13212	tags=44%, list=24%, signal=58%
508	REACTOME_SUMOYLATION_OF_CHROMATIN_ORGANIZATION_PROTEINS	55	0.57	1.22	0.096	0.219	1	12669	tags=53%, list=23%, signal=68%
509	REACTOME_GENERATION_OF_SECOND_MESSENGER_MOLECULES	34	0.65	1.22	0	0.219	1	1127	tags=12%, list=2%, signal=12%
510	REACTOME_SYNTHESIS_OF_PA	35	0.61	1.22	0	0.221	1	10225	tags=46%, list=18%, signal=56%
511	REACTOME_METALLOPROTEASE_DUBS	17	0.69	1.22	0.101	0.221	1	13187	tags=71%, list=24%, signal=92%
512	REACTOME_DEFECTIVE_CFTR_CAUSES_CYSTIC_FIBROSIS	60	0.55	1.21	0	0.221	1	14410	tags=58%, list=26%, signal=79%
513	REACTOME_MITOPHAGY	26	0.53	1.21	0.217	0.22	1	11296	tags=50%, list=20%, signal=63%
514	REACTOME_PINK1_PRKN_MEDIATED_MITOPHAGY	19	0.52	1.21	0.117	0.222	1	9762	tags=47%, list=18%, signal=57%
515	REACTOME_CD28_DEPENDENT_PI3K_AKT_SIGNALING	22	0.51	1.21	0.215	0.221	1	435	tags=9%, list=1%, signal=9%
516	REACTOME_PI3K_AKT_SIGNALING_IN_CANCER	105	0.5	1.21	0	0.222	1	10612	tags=30%, list=19%, signal=38%
517	REACTOME_SCAVENGING_BY_CLASS_A_RECEPTORS	19	0.59	1.21	0.094	0.222	1	7369	tags=32%, list=13%, signal=36%
518	REACTOME_SYNTHESIS_OF_IP3_AND_IP4_IN_THE_CYTOSOL	26	0.5	1.21	0	0.222	1	6709	tags=35%, list=12%, signal=39%
519	REACTOME_PHASE_II_CONJUGATION_OF_COMPOUNDS	108	0.47	1.21	0.094	0.222	1	8741	tags=20%, list=16%, signal=24%
520	REACTOME_IRS_MEDIATED_SIGNALLING	48	0.59	1.21	0.102	0.226	1	3178	tags=13%, list=6%, signal=13%
521	REACTOME_METABOLISM_OF_WATER_SOLUBLE_VITAMINS_AND_COFACTORS	118	0.44	1.21	0.101	0.225	1	11145	tags=41%, list=20%, signal=51%
522	REACTOME_ESR_MEDIATED_SIGNALING	161	0.52	1.21	0	0.226	1	11069	tags=44%, list=20%, signal=55%
523	REACTOME_CYTOSOLIC_SULFONATION_OF_SMALL_MOLECULES	23	0.52	1.21	0.291	0.227	1	7107	tags=30%, list=13%, signal=35%
524	REACTOME_MAP3K8_TPL2_DEPENDENT_MAPK1_3_ACTIVATION	16	0.56	1.21	0.098	0.227	1	14497	tags=69%, list=26%, signal=93%
525	REACTOME_REGULATION_OF_NF_KAPPA_B_SIGNALING	18	0.47	1.21	0	0.227	1	13030	tags=56%, list=23%, signal=72%
526	REACTOME_CLATHRIN_MEDIATED_ENDOCYTOSIS	143	0.43	1.21	0	0.228	1	12823	tags=39%, list=23%, signal=51%
527	REACTOME_SUMOYLATION_OF_DNA_METHYLATION_PROTEINS	16	0.72	1.21	0.179	0.228	1	11060	tags=69%, list=20%, signal=86%
528	REACTOME_CHROMATIN_MODIFYING_ENZYMES	198	0.48	1.21	0.084	0.228	1	12867	tags=47%, list=23%, signal=61%
529	REACTOME_RND2_GTPASE_CYCLE	41	0.61	1.2	0.096	0.23	1	1588	tags=10%, list=3%, signal=10%
530	REACTOME_APOPTOTIC_EXECUTION_PHASE	45	0.55	1.2	0.195	0.23	1	12257	tags=42%, list=22%, signal=54%
531	REACTOME_G_ALPHA_Q_SIGNALLING_EVENTS	216	0.49	1.2	0	0.23	1	8311	tags=26%, list=15%, signal=30%
532	REACTOME_BLOOD_GROUP_SYSTEMS_BIOSYNTHESIS	21	0.56	1.2	0.105	0.229	1	7231	tags=29%, list=13%, signal=33%
533	REACTOME_ABC_TRANSPORTERS_IN_LIPID_HOMEOSTASIS	18	0.66	1.2	0	0.23	1	7731	tags=28%, list=14%, signal=32%
534	REACTOME_SIGNALING_BY_CSF3_G_CSF	28	0.57	1.2	0.089	0.231	1	10781	tags=39%, list=19%, signal=49%
535	REACTOME_CONSTITUTIVE_SIGNALING_BY_AKT1_E17K_IN_CANCER	26	0.56	1.2	0.179	0.23	1	10612	tags=42%, list=19%, signal=52%
536	REACTOME_ANCHORING_FIBRIL_FORMATION	15	0.61	1.2	0.18	0.231	1	8020	tags=40%, list=14%, signal=47%
537	REACTOME_REGULATION_OF_PLK1_ACTIVITY_AT_G2_M_TRANSITION	85	0.47	1.2	0.202	0.234	1	12878	tags=46%, list=23%, signal=60%
538	REACTOME_CILIUM_ASSEMBLY	190	0.51	1.2	0.2	0.233	1	12386	tags=39%, list=22%, signal=51%
539	REACTOME_COMMON_PATHWAY_OF_FIBRIN_CLOT_FORMATION	22	0.56	1.2	0.1	0.233	1	3201	tags=23%, list=6%, signal=24%
540	REACTOME_SIGNALING_BY_ALK	27	0.57	1.2	0.18	0.234	1	10379	tags=44%, list=19%, signal=55%
541	REACTOME_CLASS_I_MHC_MEDIATED_ANTIGEN_PROCESSING_PRESENTATION	374	0.48	1.2	0.102	0.234	1	12368	tags=42%, list=22%, signal=54%
542	REACTOME_PHOSPHOLIPASE_C_MEDIATED_CASCADE_FGFR2	18	0.72	1.2	0.1	0.235	1	2324	tags=17%, list=4%, signal=17%
543	REACTOME_SIGNALING_BY_TGFB_FAMILY_MEMBERS	122	0.5	1.2	0	0.235	1	9762	tags=34%, list=18%, signal=41%
544	REACTOME_PKMTS_METHYLATE_HISTONE_LYSINES	39	0.54	1.2	0.104	0.237	1	11705	tags=46%, list=21%, signal=58%
545	REACTOME_NEGATIVE_REGULATION_OF_MAPK_PATHWAY	43	0.52	1.2	0.192	0.237	1	14403	tags=63%, list=26%, signal=85%
546	REACTOME_DEFECTIVE_INTRINSIC_PATHWAY_FOR_APOPTOSIS	25	0.55	1.2	0.192	0.237	1	12132	tags=52%, list=22%, signal=66%
547	REACTOME_TELOMERE_MAINTENANCE	64	0.5	1.2	0	0.237	1	13769	tags=59%, list=25%, signal=79%
548	REACTOME_SIGNALING_BY_FGFR3	40	0.57	1.2	0.196	0.237	1	11362	tags=45%, list=20%, signal=56%
549	REACTOME_CARGO_TRAFFICKING_TO_THE_PERICILIARY_MEMBRANE	51	0.53	1.2	0.307	0.237	1	10191	tags=29%, list=18%, signal=36%
550	REACTOME_PROTEIN_UBIQUITINATION	61	0.6	1.19	0.102	0.239	1	13979	tags=69%, list=25%, signal=92%
551	REACTOME_SYNTHESIS_SECRETION_AND_DEACYLATION_OF_GHRELIN	19	0.6	1.19	0	0.239	1	14652	tags=47%, list=26%, signal=64%
552	REACTOME_RHO_GTPASES_ACTIVATE_ROCKS	19	0.5	1.19	0	0.239	1	9911	tags=42%, list=18%, signal=51%
553	REACTOME_SIGNALING_BY_WNT_IN_CANCER	34	0.5	1.19	0.195	0.239	1	8564	tags=38%, list=15%, signal=45%
554	REACTOME_TP53_REGULATES_TRANSCRIPTION_OF_CELL_DEATH_GENES	42	0.52	1.19	0	0.239	1	8846	tags=43%, list=16%, signal=51%
555	REACTOME_THE_ROLE_OF_GTSE1_IN_G2_M_PROGRESSION_AFTER_G2_CHECKPOINT	77	0.44	1.19	0.099	0.239	1	12363	tags=38%, list=22%, signal=48%
556	REACTOME_INSULIN_RECEPTOR_RECYCLING	30	0.55	1.19	0.12	0.239	1	11638	tags=50%, list=21%, signal=63%
557	REACTOME_METABOLISM_OF_CARBOHYDRATES	287	0.41	1.19	0.104	0.24	1	9924	tags=28%, list=18%, signal=34%
558	REACTOME_INFLUENZA_INFECTION	155	0.57	1.19	0.215	0.24	1	13325	tags=57%, list=24%, signal=75%
559	REACTOME_G_PROTEIN_MEDIATED_EVENTS	53	0.49	1.19	0	0.241	1	4913	tags=23%, list=9%, signal=25%
560	REACTOME_REGULATION_OF_TP53_ACTIVITY	157	0.46	1.19	0	0.24	1	11917	tags=45%, list=21%, signal=57%
561	REACTOME_MRNA_CAPPING	29	0.56	1.19	0.202	0.24	1	13927	tags=66%, list=25%, signal=87%
562	REACTOME_DNA_REPLICATION_PRE_INITIATION	99	0.51	1.19	0	0.24	1	14893	tags=65%, list=27%, signal=88%
563	REACTOME_RETROGRADE_TRANSPORT_AT_THE_TRANS_GOLGI_NETWORK	48	0.51	1.19	0.202	0.24	1	11422	tags=44%, list=20%, signal=55%
564	REACTOME_RHOA_GTPASE_CYCLE	144	0.45	1.19	0.083	0.241	1	11067	tags=38%, list=20%, signal=48%
565	REACTOME_MITOCHONDRIAL_BIOGENESIS	73	0.51	1.19	0.104	0.241	1	13415	tags=48%, list=24%, signal=63%
566	REACTOME_CONSTITUTIVE_SIGNALING_BY_LIGAND_RESPONSIVE_EGFR_CANCER_VARIANTS	19	0.67	1.19	0.196	0.24	1	14477	tags=79%, list=26%, signal=107%
567	REACTOME_THROMBIN_SIGNALLING_THROUGH_PROTEINASE_ACTIVATED_RECEPTORS_PARS	32	0.49	1.19	0.186	0.241	1	11332	tags=53%, list=20%, signal=67%
568	REACTOME_ANTIGEN_PROCESSING_CROSS_PRESENTATION	104	0.49	1.19	0.094	0.242	1	12368	tags=42%, list=22%, signal=54%
569	REACTOME_STIMULI_SENSING_CHANNELS	106	0.45	1.19	0	0.242	1	11144	tags=35%, list=20%, signal=44%
570	REACTOME_ACTIVATION_OF_THE_MRNA_UPON_BINDING_OF_THE_CAP_BINDING_COMPLEX_AND_EIFS_AND_SUBSEQUENT_BINDING_TO_43S	60	0.6	1.19	0.308	0.242	1	13300	tags=58%, list=24%, signal=77%
571	REACTOME_DEGRADATION_OF_THE_EXTRACELLULAR_MATRIX	139	0.46	1.19	0.082	0.243	1	8954	tags=31%, list=16%, signal=37%
572	REACTOME_RHO_GTPASES_ACTIVATE_CIT	19	0.51	1.19	0.117	0.244	1	19	tags=5%, list=0%, signal=5%
573	REACTOME_ANTIGEN_PROCESSING_UBIQUITINATION_PROTEASOME_DEGRADATION	302	0.48	1.19	0.102	0.244	1	12807	tags=44%, list=23%, signal=57%
574	REACTOME_DISEASES_ASSOCIATED_WITH_GLYCOSYLATION_PRECURSOR_BIOSYNTHESIS	15	0.49	1.19	0.202	0.244	1	15938	tags=73%, list=29%, signal=103%
575	REACTOME_DOWNSTREAM_SIGNAL_TRANSDUCTION	29	0.54	1.19	0.195	0.244	1	10541	tags=31%, list=19%, signal=38%
576	REACTOME_DNA_DOUBLE_STRAND_BREAK_REPAIR	129	0.54	1.19	0.202	0.244	1	13207	tags=53%, list=24%, signal=70%
577	REACTOME_DOWNREGULATION_OF_TGF_BETA_RECEPTOR_SIGNALING	26	0.53	1.19	0.289	0.245	1	12672	tags=58%, list=23%, signal=75%
578	REACTOME_SIGNALING_BY_NTRK3_TRKC	17	0.57	1.19	0.102	0.245	1	14403	tags=65%, list=26%, signal=87%
579	REACTOME_NEGATIVE_EPIGENETIC_REGULATION_OF_RRNA_EXPRESSION	46	0.57	1.19	0	0.245	1	12901	tags=59%, list=23%, signal=76%
580	REACTOME_DOWNSTREAM_SIGNALING_OF_ACTIVATED_FGFR1	31	0.65	1.19	0.106	0.245	1	712	tags=10%, list=1%, signal=10%
581	REACTOME_TP53_REGULATES_TRANSCRIPTION_OF_DNA_REPAIR_GENES	58	0.48	1.19	0.202	0.244	1	13715	tags=53%, list=25%, signal=71%
582	REACTOME_COOPERATION_OF_PDCL_PHLP1_AND_TRIC_CCT_IN_G_PROTEIN_BETA_FOLDING	38	0.48	1.18	0.101	0.247	1	11332	tags=45%, list=20%, signal=56%
583	REACTOME_SMAD2_SMAD3_SMAD4_HETEROTRIMER_REGULATES_TRANSCRIPTION	36	0.47	1.18	0.193	0.247	1	14841	tags=61%, list=27%, signal=83%
584	REACTOME_SIGNALING_BY_ERBB2	49	0.56	1.18	0.102	0.247	1	11105	tags=43%, list=20%, signal=53%
585	REACTOME_TRANSPORT_OF_MATURE_TRANSCRIPT_TO_CYTOPLASM	82	0.48	1.18	0.196	0.247	1	12890	tags=50%, list=23%, signal=65%
586	REACTOME_SRP_DEPENDENT_COTRANSLATIONAL_PROTEIN_TARGETING_TO_MEMBRANE	112	0.61	1.18	0.215	0.247	1	13659	tags=58%, list=24%, signal=77%
587	REACTOME_MATURATION_OF_SARS_COV_2_SPIKE_PROTEIN	37	0.53	1.18	0.188	0.248	1	11788	tags=38%, list=21%, signal=48%
588	REACTOME_SIGNALING_BY_PDGF	58	0.5	1.18	0.102	0.248	1	6901	tags=28%, list=12%, signal=31%
589	REACTOME_SYNTHESIS_OF_ACTIVE_UBIQUITIN_ROLES_OF_E1_AND_E2_ENZYMES	29	0.65	1.18	0.202	0.248	1	13979	tags=76%, list=25%, signal=101%
590	REACTOME_FORMATION_OF_TC_NER_PRE_INCISION_COMPLEX	53	0.5	1.18	0	0.248	1	12901	tags=51%, list=23%, signal=66%
591	REACTOME_ABC_TRANSPORTER_DISORDERS	77	0.52	1.18	0.192	0.248	1	13754	tags=49%, list=25%, signal=65%
592	REACTOME_RNA_POLYMERASE_III_TRANSCRIPTION	41	0.54	1.18	0.202	0.248	1	11924	tags=51%, list=21%, signal=65%
593	REACTOME_SIGNALING_BY_FGFR	86	0.54	1.18	0.102	0.248	1	11801	tags=40%, list=21%, signal=50%
594	REACTOME_REGULATION_OF_KIT_SIGNALING	16	0.65	1.18	0	0.247	1	11362	tags=63%, list=20%, signal=78%
595	REACTOME_DEGRADATION_OF_DVL	56	0.5	1.18	0	0.249	1	14410	tags=54%, list=26%, signal=72%
596	REACTOME_SIGNALING_BY_FGFR2	73	0.54	1.18	0.196	0.25	1	11801	tags=42%, list=21%, signal=54%
597	REACTOME_APOPTOTIC_FACTOR_MEDIATED_RESPONSE	18	0.54	1.18	0.099	0.25	1	11352	tags=56%, list=20%, signal=70%
598	REACTOME_SYNTHESIS_OF_BILE_ACIDS_AND_BILE_SALTS	34	0.54	1.18	0	0.25	1	8865	tags=29%, list=16%, signal=35%
599	REACTOME_METABOLISM_OF_STEROID_HORMONES	33	0.55	1.18	0	0.252	1	9868	tags=30%, list=18%, signal=37%
600	REACTOME_HIV_TRANSCRIPTION_INITIATION	47	0.5	1.17	0.202	0.257	1	13074	tags=51%, list=23%, signal=67%
601	REACTOME_POLO_LIKE_KINASE_MEDIATED_EVENTS	16	0.5	1.17	0.093	0.259	1	12899	tags=69%, list=23%, signal=89%
602	REACTOME_ASSEMBLY_OF_COLLAGEN_FIBRILS_AND_OTHER_MULTIMERIC_STRUCTURES	61	0.48	1.17	0.096	0.259	1	4110	tags=23%, list=7%, signal=25%
603	REACTOME_TNFS_BIND_THEIR_PHYSIOLOGICAL_RECEPTORS	29	0.49	1.17	0.101	0.259	1	2568	tags=17%, list=5%, signal=18%
604	REACTOME_RHO_GTPASES_ACTIVATE_NADPH_OXIDASES	24	0.52	1.17	0.293	0.259	1	3144	tags=13%, list=6%, signal=13%
605	REACTOME_CELL_EXTRACELLULAR_MATRIX_INTERACTIONS	18	0.6	1.17	0.291	0.259	1	148	tags=11%, list=0%, signal=11%
606	REACTOME_SELENOAMINO_ACID_METABOLISM	109	0.6	1.17	0.212	0.259	1	9554	tags=45%, list=17%, signal=54%
607	REACTOME_ACTIVATION_OF_ATR_IN_RESPONSE_TO_REPLICATION_STRESS	37	0.6	1.17	0.321	0.259	1	14784	tags=84%, list=27%, signal=114%
608	REACTOME_HIV_LIFE_CYCLE	143	0.46	1.17	0.102	0.259	1	14525	tags=56%, list=26%, signal=75%
609	REACTOME_TRANSCRIPTION_OF_THE_HIV_GENOME	66	0.5	1.17	0.202	0.259	1	14423	tags=59%, list=26%, signal=80%
610	REACTOME_INTERLEUKIN_4_AND_INTERLEUKIN_13_SIGNALING	110	0.47	1.17	0	0.259	1	2951	tags=13%, list=5%, signal=13%
611	REACTOME_OVARIAN_TUMOR_DOMAIN_PROTEASES	38	0.44	1.17	0.198	0.26	1	9762	tags=42%, list=18%, signal=51%
612	REACTOME_RORA_ACTIVATES_GENE_EXPRESSION	18	0.67	1.17	0.18	0.26	1	4953	tags=28%, list=9%, signal=30%
613	REACTOME_KEAP1_NFE2L2_PATHWAY	105	0.42	1.17	0.215	0.26	1	14534	tags=54%, list=26%, signal=73%
614	REACTOME_HATS_ACETYLATE_HISTONES	77	0.46	1.17	0	0.26	1	12867	tags=47%, list=23%, signal=61%
615	REACTOME_NUCLEOTIDE_EXCISION_REPAIR	110	0.44	1.17	0	0.26	1	14893	tags=62%, list=27%, signal=84%
616	REACTOME_RND3_GTPASE_CYCLE	42	0.57	1.17	0.116	0.261	1	6184	tags=21%, list=11%, signal=24%
617	REACTOME_SIGNALING_BY_FGFR2_IN_DISEASE	43	0.63	1.17	0.102	0.262	1	13927	tags=56%, list=25%, signal=74%
618	REACTOME_VITAMIN_B5_PANTOTHENATE_METABOLISM	17	0.58	1.17	0.102	0.261	1	12114	tags=53%, list=22%, signal=68%
619	REACTOME_NUCLEAR_EVENTS_STIMULATED_BY_ALK_SIGNALING_IN_CANCER	19	0.45	1.17	0	0.262	1	5995	tags=21%, list=11%, signal=24%
620	REACTOME_ACTIVATION_OF_THE_PRE_REPLICATIVE_COMPLEX	33	0.61	1.17	0.202	0.263	1	14893	tags=82%, list=27%, signal=112%
621	REACTOME_FOXO_MEDIATED_TRANSCRIPTION_OF_CELL_DEATH_GENES	16	0.54	1.16	0.2	0.264	1	6151	tags=31%, list=11%, signal=35%
622	REACTOME_SIGNALING_BY_KIT_IN_DISEASE	20	0.64	1.16	0.202	0.265	1	5295	tags=25%, list=9%, signal=28%
623	REACTOME_RNA_POLYMERASE_III_TRANSCRIPTION_TERMINATION	23	0.54	1.16	0.275	0.266	1	11924	tags=52%, list=21%, signal=66%
624	REACTOME_GLUCURONIDATION	25	0.75	1.16	0.208	0.267	1	9846	tags=16%, list=18%, signal=19%
625	REACTOME_HEME_SIGNALING	47	0.6	1.16	0	0.267	1	12224	tags=47%, list=22%, signal=60%
626	REACTOME_LATE_ENDOSOMAL_MICROAUTOPHAGY	34	0.51	1.16	0.118	0.268	1	13361	tags=47%, list=24%, signal=62%
627	REACTOME_DOWNREGULATION_OF_SMAD2_3_SMAD4_TRANSCRIPTIONAL_ACTIVITY	31	0.48	1.16	0	0.268	1	10929	tags=45%, list=20%, signal=56%
628	REACTOME_FORMATION_OF_FIBRIN_CLOT_CLOTTING_CASCADE	39	0.52	1.16	0.214	0.268	1	6097	tags=26%, list=11%, signal=29%
629	REACTOME_CYCLIN_A_CDK2_ASSOCIATED_EVENTS_AT_S_PHASE_ENTRY	84	0.46	1.16	0.1	0.268	1	12366	tags=45%, list=22%, signal=58%
630	REACTOME_POST_TRANSLATIONAL_MODIFICATION_SYNTHESIS_OF_GPI_ANCHORED_PROTEINS	90	0.5	1.16	0.196	0.268	1	9187	tags=29%, list=16%, signal=35%
631	REACTOME_GLUTATHIONE_CONJUGATION	36	0.51	1.16	0.187	0.269	1	8741	tags=28%, list=16%, signal=33%
632	REACTOME_SIGNALING_BY_ACTIVIN	15	0.51	1.16	0	0.269	1	9565	tags=53%, list=17%, signal=64%
633	REACTOME_SIGNALING_BY_FGFR_IN_DISEASE	62	0.57	1.16	0.102	0.269	1	12784	tags=45%, list=23%, signal=59%
634	REACTOME_TRANSLOCATION_OF_SLC2A4_GLUT4_TO_THE_PLASMA_MEMBRANE	71	0.46	1.15	0.215	0.271	1	7841	tags=20%, list=14%, signal=23%
635	REACTOME_ENDOGENOUS_STEROLS	25	0.6	1.15	0.083	0.272	1	6027	tags=20%, list=11%, signal=22%
636	REACTOME_BILE_ACID_AND_BILE_SALT_METABOLISM	45	0.55	1.15	0.204	0.271	1	9858	tags=36%, list=18%, signal=43%
637	REACTOME_SUMOYLATION	169	0.5	1.15	0	0.271	1	12378	tags=47%, list=22%, signal=60%
638	REACTOME_REGULATION_OF_FZD_BY_UBIQUITINATION	21	0.63	1.15	0.312	0.271	1	10536	tags=57%, list=19%, signal=70%
639	REACTOME_DNA_REPAIR	274	0.47	1.15	0.202	0.273	1	13207	tags=49%, list=24%, signal=63%
640	REACTOME_AFLATOXIN_ACTIVATION_AND_DETOXIFICATION	19	0.54	1.15	0.105	0.273	1	8300	tags=32%, list=15%, signal=37%
641	REACTOME_G_PROTEIN_ACTIVATION	24	0.51	1.15	0.189	0.273	1	1339	tags=13%, list=2%, signal=13%
642	REACTOME_RND1_GTPASE_CYCLE	42	0.58	1.15	0.223	0.273	1	9021	tags=36%, list=16%, signal=43%
643	REACTOME_SIGNAL_AMPLIFICATION	33	0.52	1.15	0.104	0.275	1	10726	tags=48%, list=19%, signal=60%
644	REACTOME_RAF_ACTIVATION	33	0.52	1.15	0.197	0.275	1	10541	tags=39%, list=19%, signal=49%
645	REACTOME_DUAL_INCISION_IN_GG_NER	41	0.45	1.15	0.216	0.276	1	11682	tags=54%, list=21%, signal=68%
646	REACTOME_ASSOCIATION_OF_TRIC_CCT_WITH_TARGET_PROTEINS_DURING_BIOSYNTHESIS	37	0.42	1.15	0.118	0.276	1	14522	tags=59%, list=26%, signal=80%
647	REACTOME_IRON_UPTAKE_AND_TRANSPORT	58	0.46	1.15	0.115	0.276	1	11638	tags=43%, list=21%, signal=54%
648	REACTOME_RUNX1_REGULATES_GENES_INVOLVED_IN_MEGAKARYOCYTE_DIFFERENTIATION_AND_PLATELET_FUNCTION	38	0.44	1.15	0.176	0.276	1	10379	tags=53%, list=19%, signal=65%
649	REACTOME_STABILIZATION_OF_P53	55	0.51	1.15	0	0.277	1	14410	tags=55%, list=26%, signal=73%
650	REACTOME_DOWNSTREAM_SIGNALING_OF_ACTIVATED_FGFR2	30	0.67	1.15	0.206	0.277	1	2324	tags=13%, list=4%, signal=14%
651	REACTOME_THROMBOXANE_SIGNALLING_THROUGH_TP_RECEPTOR	24	0.49	1.15	0.291	0.278	1	10514	tags=50%, list=19%, signal=62%
652	REACTOME_CALNEXIN_CALRETICULIN_CYCLE	25	0.59	1.15	0.195	0.278	1	14434	tags=72%, list=26%, signal=97%
653	REACTOME_RNA_POLYMERASE_III_TRANSCRIPTION_INITIATION_FROM_TYPE_3_PROMOTER	28	0.5	1.15	0.202	0.278	1	11924	tags=50%, list=21%, signal=64%
654	REACTOME_NONSENSE_MEDIATED_DECAY_NMD	116	0.58	1.15	0.308	0.279	1	14317	tags=59%, list=26%, signal=80%
655	REACTOME_RNA_POLYMERASE_I_TRANSCRIPTION_TERMINATION	27	0.52	1.15	0.202	0.278	1	12901	tags=52%, list=23%, signal=67%
656	REACTOME_KSRP_KHSRP_BINDS_AND_DESTABILIZES_MRNA	17	0.55	1.14	0.214	0.279	1	13968	tags=59%, list=25%, signal=78%
657	REACTOME_FORMATION_OF_RNA_POL_II_ELONGATION_COMPLEX	53	0.49	1.14	0.2	0.279	1	15093	tags=62%, list=27%, signal=85%
658	REACTOME_ORC1_REMOVAL_FROM_CHROMATIN	70	0.51	1.14	0.116	0.279	1	14410	tags=60%, list=26%, signal=81%
659	REACTOME_GASTRIN_CREB_SIGNALLING_PATHWAY_VIA_PKC_AND_MAPK	18	0.57	1.14	0.202	0.278	1	11239	tags=56%, list=20%, signal=70%
660	REACTOME_SIGNALING_BY_ALK_IN_CANCER	53	0.43	1.14	0.093	0.279	1	11766	tags=38%, list=21%, signal=48%
661	REACTOME_MEIOTIC_SYNAPSIS	33	0.52	1.14	0.202	0.279	1	14279	tags=58%, list=26%, signal=77%
662	REACTOME_SIGNALING_BY_FLT3_ITD_AND_TKD_MUTANTS	16	0.52	1.14	0.193	0.279	1	351	tags=6%, list=1%, signal=6%
663	REACTOME_INTRA_GOLGI_TRAFFIC	43	0.41	1.14	0.216	0.28	1	11809	tags=47%, list=21%, signal=59%
664	REACTOME_EUKARYOTIC_TRANSLATION_INITIATION	120	0.58	1.14	0.308	0.281	1	13305	tags=56%, list=24%, signal=73%
665	REACTOME_RESPONSE_TO_ELEVATED_PLATELET_CYTOSOLIC_CA2	128	0.37	1.14	0	0.281	1	9325	tags=25%, list=17%, signal=30%
666	REACTOME_RNA_POLYMERASE_II_PRE_TRANSCRIPTION_EVENTS	76	0.48	1.14	0.202	0.283	1	15093	tags=61%, list=27%, signal=83%
667	REACTOME_CELL_CELL_JUNCTION_ORGANIZATION	58	0.49	1.14	0.084	0.284	1	2784	tags=16%, list=5%, signal=16%
668	REACTOME_RAC2_GTPASE_CYCLE	85	0.41	1.14	0	0.285	1	11984	tags=38%, list=21%, signal=48%
669	REACTOME_WNT_LIGAND_BIOGENESIS_AND_TRAFFICKING	26	0.51	1.14	0.196	0.285	1	8637	tags=35%, list=15%, signal=41%
670	REACTOME_REGULATION_OF_MRNA_STABILITY_BY_PROTEINS_THAT_BIND_AU_RICH_ELEMENTS	86	0.43	1.14	0	0.286	1	14488	tags=53%, list=26%, signal=72%
671	REACTOME_PI_3K_CASCADE_FGFR3	18	0.66	1.14	0.206	0.285	1	3178	tags=17%, list=6%, signal=18%
672	REACTOME_SWITCHING_OF_ORIGINS_TO_A_POST_REPLICATIVE_STATE	91	0.49	1.14	0.216	0.287	1	14784	tags=60%, list=27%, signal=82%
673	REACTOME_RESPONSE_OF_EIF2AK1_HRI_TO_HEME_DEFICIENCY	15	0.65	1.13	0.371	0.288	1	6151	tags=33%, list=11%, signal=37%
674	REACTOME_TGF_BETA_RECEPTOR_SIGNALING_IN_EMT_EPITHELIAL_TO_MESENCHYMAL_TRANSITION	16	0.56	1.13	0.212	0.287	1	11860	tags=63%, list=21%, signal=79%
675	REACTOME_RESPONSE_OF_EIF2AK4_GCN2_TO_AMINO_ACID_DEFICIENCY	101	0.63	1.13	0.308	0.288	1	9554	tags=46%, list=17%, signal=55%
676	REACTOME_NEGATIVE_REGULATION_OF_FGFR4_SIGNALING	31	0.5	1.13	0.294	0.287	1	11362	tags=42%, list=20%, signal=53%
677	REACTOME_NEGATIVE_REGULATION_OF_FLT3	15	0.54	1.13	0.215	0.289	1	12416	tags=67%, list=22%, signal=86%
678	REACTOME_SIGNALING_BY_ERBB4	58	0.46	1.13	0.314	0.289	1	10541	tags=33%, list=19%, signal=40%
679	REACTOME_SENESCENCE_ASSOCIATED_SECRETORY_PHENOTYPE_SASP	51	0.43	1.13	0.116	0.289	1	12676	tags=45%, list=23%, signal=58%
680	REACTOME_NOD1_2_SIGNALING_PATHWAY	36	0.4	1.13	0	0.289	1	13030	tags=47%, list=23%, signal=62%
681	REACTOME_CARGO_RECOGNITION_FOR_CLATHRIN_MEDIATED_ENDOCYTOSIS	103	0.43	1.13	0.1	0.288	1	12303	tags=37%, list=22%, signal=47%
682	REACTOME_REGULATION_OF_PTEN_STABILITY_AND_ACTIVITY	68	0.51	1.13	0.094	0.288	1	15607	tags=65%, list=28%, signal=90%
683	REACTOME_CYTOCHROME_P450_ARRANGED_BY_SUBSTRATE_TYPE	63	0.6	1.13	0.187	0.289	1	6386	tags=24%, list=11%, signal=27%
684	REACTOME_CELL_CYCLE_MITOTIC	488	0.46	1.13	0.202	0.289	1	12899	tags=45%, list=23%, signal=58%
685	REACTOME_AUF1_HNRNP_D0_BINDS_AND_DESTABILIZES_MRNA	54	0.46	1.13	0.097	0.288	1	14410	tags=54%, list=26%, signal=72%
686	REACTOME_SIGNALING_BY_FGFR4	41	0.54	1.13	0.29	0.289	1	11362	tags=41%, list=20%, signal=52%
687	REACTOME_NUCLEAR_ENVELOPE_NE_REASSEMBLY	74	0.41	1.13	0.196	0.289	1	12833	tags=41%, list=23%, signal=53%
688	REACTOME_ERBB2_REGULATES_CELL_MOTILITY	15	0.49	1.13	0.217	0.29	1	6357	tags=20%, list=11%, signal=23%
689	REACTOME_SIGNALING_BY_CYTOSOLIC_FGFR1_FUSION_MUTANTS	17	0.51	1.13	0.202	0.291	1	9420	tags=29%, list=17%, signal=35%
690	REACTOME_TNFR2_NON_CANONICAL_NF_KB_PATHWAY	100	0.42	1.13	0.193	0.292	1	11889	tags=35%, list=21%, signal=44%
691	REACTOME_PURINE_CATABOLISM	17	0.51	1.13	0.308	0.292	1	12393	tags=59%, list=22%, signal=76%
692	REACTOME_INTERCONVERSION_OF_NUCLEOTIDE_DI_AND_TRIPHOSPHATES	28	0.45	1.12	0.196	0.296	1	13214	tags=57%, list=24%, signal=75%
693	REACTOME_THE_ROLE_OF_NEF_IN_HIV_1_REPLICATION_AND_DISEASE_PATHOGENESIS	28	0.49	1.12	0.375	0.295	1	6002	tags=18%, list=11%, signal=20%
694	REACTOME_SULFUR_AMINO_ACID_METABOLISM	27	0.44	1.12	0.285	0.295	1	10443	tags=26%, list=19%, signal=32%
695	REACTOME_RMTS_METHYLATE_HISTONE_ARGININES	30	0.47	1.12	0.391	0.295	1	10879	tags=40%, list=20%, signal=50%
696	REACTOME_REGULATION_OF_TP53_ACTIVITY_THROUGH_METHYLATION	18	0.61	1.12	0.392	0.295	1	11866	tags=67%, list=21%, signal=85%
697	REACTOME_HDACS_DEACETYLATE_HISTONES	32	0.52	1.12	0.178	0.295	1	14656	tags=72%, list=26%, signal=97%
698	REACTOME_HOST_INTERACTIONS_OF_HIV_FACTORS	126	0.43	1.12	0.094	0.296	1	14448	tags=51%, list=26%, signal=68%
699	REACTOME_DISASSEMBLY_OF_THE_DESTRUCTION_COMPLEX_AND_RECRUITMENT_OF_AXIN_TO_THE_MEMBRANE	31	0.43	1.12	0.303	0.296	1	13255	tags=55%, list=24%, signal=72%
700	REACTOME_INTRAFLAGELLAR_TRANSPORT	48	0.53	1.12	0.402	0.299	1	7836	tags=29%, list=14%, signal=34%
701	REACTOME_INOSITOL_PHOSPHATE_METABOLISM	48	0.45	1.12	0.099	0.299	1	9326	tags=31%, list=17%, signal=37%
702	REACTOME_TRANSCRIPTIONAL_REGULATION_BY_E2F6	34	0.59	1.12	0.433	0.3	1	11060	tags=56%, list=20%, signal=70%
703	REACTOME_RHOB_GTPASE_CYCLE	68	0.41	1.12	0.095	0.302	1	11064	tags=37%, list=20%, signal=46%
704	REACTOME_TRANSCRIPTIONAL_ACTIVITY_OF_SMAD2_SMAD3_SMAD4_HETEROTRIMER	51	0.47	1.12	0.102	0.302	1	14841	tags=57%, list=27%, signal=77%
705	REACTOME_G2_M_DNA_DAMAGE_CHECKPOINT	56	0.54	1.11	0.316	0.302	1	15175	tags=70%, list=27%, signal=96%
706	REACTOME_INTERLEUKIN_2_FAMILY_SIGNALING	44	0.46	1.11	0.409	0.302	1	2254	tags=11%, list=4%, signal=12%
707	REACTOME_RHOC_GTPASE_CYCLE	70	0.41	1.11	0.096	0.302	1	11021	tags=34%, list=20%, signal=43%
708	REACTOME_TIE2_SIGNALING	18	0.69	1.11	0.21	0.303	1	10541	tags=44%, list=19%, signal=55%
709	REACTOME_TRANSFERRIN_ENDOCYTOSIS_AND_RECYCLING	31	0.5	1.11	0.321	0.304	1	11638	tags=42%, list=21%, signal=53%
710	REACTOME_SYNTHESIS_OF_PIPS_AT_THE_GOLGI_MEMBRANE	18	0.59	1.11	0.391	0.303	1	10236	tags=39%, list=18%, signal=48%
711	REACTOME_MYD88_INDEPENDENT_TLR4_CASCADE	108	0.4	1.11	0.191	0.303	1	11425	tags=38%, list=20%, signal=48%
712	REACTOME_FRS_MEDIATED_FGFR2_SIGNALING	25	0.65	1.11	0.206	0.304	1	2324	tags=12%, list=4%, signal=13%
713	REACTOME_PROCESSING_OF_DNA_DOUBLE_STRAND_BREAK_ENDS	59	0.53	1.11	0.407	0.309	1	13428	tags=58%, list=24%, signal=76%
714	REACTOME_SIGNALING_BY_HIPPO	20	0.53	1.11	0.423	0.309	1	12617	tags=50%, list=23%, signal=65%
715	REACTOME_TRANSCRIPTIONAL_ACTIVATION_OF_MITOCHONDRIAL_BIOGENESIS	51	0.53	1.11	0.104	0.309	1	5111	tags=24%, list=9%, signal=26%
716	REACTOME_SIGNALING_BY_ERBB2_ECD_MUTANTS	15	0.64	1.11	0.198	0.308	1	14477	tags=67%, list=26%, signal=90%
717	REACTOME_AMINE_LIGAND_BINDING_RECEPTORS	42	0.5	1.11	0.178	0.309	1	4293	tags=10%, list=8%, signal=10%
718	REACTOME_SCF_BETA_TRCP_MEDIATED_DEGRADATION_OF_EMI1	54	0.47	1.11	0.31	0.309	1	14410	tags=52%, list=26%, signal=70%
719	REACTOME_REGULATION_OF_RUNX3_EXPRESSION_AND_ACTIVITY	54	0.44	1.11	0.099	0.31	1	14410	tags=54%, list=26%, signal=72%
720	REACTOME_DISORDERS_OF_TRANSMEMBRANE_TRANSPORTERS	174	0.42	1.11	0.304	0.311	1	13441	tags=39%, list=24%, signal=51%
721	REACTOME_INTERLEUKIN_7_SIGNALING	23	0.48	1.11	0.199	0.312	1	9028	tags=30%, list=16%, signal=36%
722	REACTOME_ECM_PROTEOGLYCANS	76	0.43	1.11	0.261	0.311	1	3783	tags=17%, list=7%, signal=18%
723	REACTOME_TRNA_PROCESSING	104	0.48	1.1	0.196	0.314	1	12805	tags=48%, list=23%, signal=62%
724	REACTOME_MEIOSIS	57	0.54	1.1	0.315	0.317	1	14487	tags=60%, list=26%, signal=80%
725	REACTOME_INFLAMMASOMES	21	0.52	1.1	0.199	0.316	1	1984	tags=14%, list=4%, signal=15%
726	REACTOME_METABOLISM_OF_FOLATE_AND_PTERINES	16	0.55	1.1	0.273	0.316	1	13160	tags=63%, list=24%, signal=82%
727	REACTOME_CLASS_A_1_RHODOPSIN_LIKE_RECEPTORS	324	0.4	1.1	0	0.316	1	5776	tags=15%, list=10%, signal=16%
728	REACTOME_GLOBAL_GENOME_NUCLEOTIDE_EXCISION_REPAIR_GG_NER	84	0.42	1.1	0.301	0.32	1	14525	tags=58%, list=26%, signal=79%
729	REACTOME_ARACHIDONIC_ACID_METABOLISM	58	0.51	1.1	0	0.32	1	4737	tags=19%, list=8%, signal=21%
730	REACTOME_MITOTIC_PROPHASE	79	0.42	1.1	0.407	0.32	1	12378	tags=44%, list=22%, signal=57%
731	REACTOME_DEFENSINS	48	0.66	1.1	0.312	0.321	1	6553	tags=4%, list=12%, signal=5%
732	REACTOME_ACTIVATION_OF_MATRIX_METALLOPROTEINASES	32	0.49	1.1	0.283	0.321	1	11002	tags=38%, list=20%, signal=47%
733	REACTOME_REGULATION_OF_LIPID_METABOLISM_BY_PPARALPHA	117	0.42	1.1	0.106	0.322	1	12772	tags=42%, list=23%, signal=54%
734	REACTOME_RHOBTB1_GTPASE_CYCLE	23	0.62	1.1	0.408	0.322	1	15905	tags=74%, list=29%, signal=103%
735	REACTOME_ER_QUALITY_CONTROL_COMPARTMENT_ERQC	20	0.61	1.1	0.475	0.322	1	14434	tags=75%, list=26%, signal=101%
736	REACTOME_RNA_POLYMERASE_I_PROMOTER_ESCAPE	28	0.51	1.1	0.202	0.326	1	13075	tags=50%, list=23%, signal=65%
737	REACTOME_NUCLEAR_ENVELOPE_BREAKDOWN	51	0.42	1.09	0.419	0.326	1	12378	tags=45%, list=22%, signal=58%
738	REACTOME_TRANSCRIPTIONAL_REGULATION_OF_WHITE_ADIPOCYTE_DIFFERENTIATION	84	0.42	1.09	0.281	0.326	1	13352	tags=44%, list=24%, signal=58%
739	REACTOME_NUCLEOTIDE_BINDING_DOMAIN_LEUCINE_RICH_REPEAT_CONTAINING_RECEPTOR_NLR_SIGNALING_PATHWAYS	56	0.38	1.09	0.301	0.327	1	10171	tags=30%, list=18%, signal=37%
740	REACTOME_GLYOXYLATE_METABOLISM_AND_GLYCINE_DEGRADATION	31	0.45	1.09	0.288	0.329	1	13068	tags=39%, list=23%, signal=51%
741	REACTOME_DEADENYLATION_DEPENDENT_MRNA_DECAY	50	0.49	1.09	0.289	0.328	1	13038	tags=54%, list=23%, signal=70%
742	REACTOME_CONSTITUTIVE_SIGNALING_BY_EGFRVIII	15	0.65	1.09	0.198	0.328	1	14477	tags=73%, list=26%, signal=99%
743	REACTOME_KERATAN_SULFATE_BIOSYNTHESIS	27	0.43	1.09	0.285	0.328	1	8596	tags=30%, list=15%, signal=35%
744	REACTOME_DRUG_ADME	109	0.42	1.09	0.285	0.328	1	11394	tags=25%, list=20%, signal=31%
745	REACTOME_PLASMA_LIPOPROTEIN_ASSEMBLY	19	0.5	1.09	0.106	0.328	1	2660	tags=16%, list=5%, signal=17%
746	REACTOME_DOWNREGULATION_OF_ERBB2_SIGNALING	28	0.49	1.09	0.319	0.328	1	10614	tags=36%, list=19%, signal=44%
747	REACTOME_KERATINIZATION	216	0.43	1.09	0.105	0.328	1	6785	tags=6%, list=12%, signal=7%
748	REACTOME_PI_3K_CASCADE_FGFR4	20	0.6	1.09	0.301	0.329	1	2324	tags=10%, list=4%, signal=10%
749	REACTOME_O_GLYCOSYLATION_OF_TSR_DOMAIN_CONTAINING_PROTEINS	37	0.52	1.09	0.198	0.333	1	9298	tags=43%, list=17%, signal=52%
750	REACTOME_NONHOMOLOGOUS_END_JOINING_NHEJ	30	0.56	1.09	0.407	0.333	1	13187	tags=57%, list=24%, signal=74%
751	REACTOME_SIGNALING_BY_PDGFR_IN_DISEASE	20	0.66	1.09	0.408	0.332	1	10635	tags=45%, list=19%, signal=56%
752	REACTOME_REGULATION_OF_GENE_EXPRESSION_IN_LATE_STAGE_BRANCHING_MORPHOGENESIS_PANCREATIC_BUD_PRECURSOR_CELLS	16	0.54	1.09	0.287	0.334	1	7070	tags=25%, list=13%, signal=29%
753	REACTOME_FGFR2_LIGAND_BINDING_AND_ACTIVATION	20	0.62	1.09	0.318	0.334	1	2324	tags=15%, list=4%, signal=16%
754	REACTOME_KERATAN_SULFATE_KERATIN_METABOLISM	33	0.4	1.08	0.363	0.34	1	14110	tags=48%, list=25%, signal=65%
755	REACTOME_EXTENSION_OF_TELOMERES	50	0.45	1.08	0.481	0.34	1	14525	tags=62%, list=26%, signal=84%
756	REACTOME_NUCLEOTIDE_LIKE_PURINERGIC_RECEPTORS	16	0.55	1.08	0.284	0.347	1	5200	tags=19%, list=9%, signal=21%
757	REACTOME_FORMATION_OF_THE_CORNIFIED_ENVELOPE	128	0.43	1.08	0.19	0.349	1	3503	tags=7%, list=6%, signal=7%
758	REACTOME_E2F_MEDIATED_REGULATION_OF_DNA_REPLICATION	22	0.56	1.08	0.402	0.352	1	13881	tags=64%, list=25%, signal=85%
759	REACTOME_RECEPTOR_TYPE_TYROSINE_PROTEIN_PHOSPHATASES	20	0.6	1.07	0.368	0.353	1	1169	tags=15%, list=2%, signal=15%
760	REACTOME_METABOLISM_OF_NUCLEOTIDES	93	0.41	1.07	0.212	0.354	1	12817	tags=48%, list=23%, signal=63%
761	REACTOME_SUMOYLATION_OF_DNA_DAMAGE_RESPONSE_AND_REPAIR_PROTEINS	74	0.5	1.07	0.395	0.355	1	12669	tags=54%, list=23%, signal=70%
762	REACTOME_SIGNALING_BY_TGF_BETA_RECEPTOR_COMPLEX	93	0.43	1.07	0.391	0.357	1	14582	tags=55%, list=26%, signal=74%
763	REACTOME_SIGNALING_BY_CTNNB1_PHOSPHO_SITE_MUTANTS	15	0.5	1.07	0.378	0.358	1	13255	tags=60%, list=24%, signal=79%
764	REACTOME_RNA_POLYMERASE_I_TRANSCRIPTION_INITIATION	44	0.5	1.07	0.291	0.362	1	13075	tags=52%, list=23%, signal=68%
765	REACTOME_INTERLEUKIN_12_FAMILY_SIGNALING	57	0.4	1.07	0.311	0.363	1	10769	tags=30%, list=19%, signal=37%
766	REACTOME_DNA_DAMAGE_RECOGNITION_IN_GG_NER	38	0.4	1.07	0.411	0.365	1	12719	tags=47%, list=23%, signal=61%
767	REACTOME_M_PHASE	344	0.42	1.07	0.407	0.367	1	12878	tags=42%, list=23%, signal=54%
768	REACTOME_NOREPINEPHRINE_NEUROTRANSMITTER_RELEASE_CYCLE	17	0.46	1.07	0.315	0.368	1	9155	tags=41%, list=16%, signal=49%
769	REACTOME_SARS_COV_2_MODULATES_HOST_TRANSLATION_MACHINERY	51	0.57	1.06	0.419	0.368	1	13186	tags=57%, list=24%, signal=74%
770	REACTOME_SARS_COV_1_MODULATES_HOST_TRANSLATION_MACHINERY	37	0.65	1.06	0.308	0.368	1	13186	tags=62%, list=24%, signal=81%
771	REACTOME_EPIGENETIC_REGULATION_OF_GENE_EXPRESSION	85	0.51	1.06	0.22	0.37	1	12325	tags=48%, list=22%, signal=62%
772	REACTOME_PLATELET_SENSITIZATION_BY_LDL	16	0.55	1.06	0.378	0.371	1	8752	tags=38%, list=16%, signal=44%
773	REACTOME_TAK1_DEPENDENT_IKK_AND_NF_KAPPA_B_ACTIVATION	44	0.39	1.06	0.301	0.371	1	13030	tags=43%, list=23%, signal=56%
774	REACTOME_COPII_MEDIATED_VESICLE_TRANSPORT	68	0.39	1.06	0.289	0.371	1	13425	tags=41%, list=24%, signal=54%
775	REACTOME_SARS_COV_2_ACTIVATES_MODULATES_INNATE_AND_ADAPTIVE_IMMUNE_RESPONSES	120	0.47	1.06	0.301	0.371	1	13134	tags=42%, list=24%, signal=54%
776	REACTOME_ANTIMICROBIAL_PEPTIDES	93	0.53	1.06	0.39	0.373	1	11368	tags=12%, list=20%, signal=15%
777	REACTOME_INTEGRIN_CELL_SURFACE_INTERACTIONS	84	0.4	1.06	0.26	0.373	1	4110	tags=17%, list=7%, signal=18%
778	REACTOME_ROS_AND_RNS_PRODUCTION_IN_PHAGOCYTES	36	0.47	1.06	0.404	0.381	1	10047	tags=36%, list=18%, signal=44%
779	REACTOME_EUKARYOTIC_TRANSLATION_ELONGATION	94	0.6	1.05	0.39	0.382	1	13305	tags=57%, list=24%, signal=75%
780	REACTOME_MECP2_REGULATES_NEURONAL_RECEPTORS_AND_CHANNELS	18	0.62	1.05	0.301	0.383	1	14349	tags=56%, list=26%, signal=75%
781	REACTOME_INTERLEUKIN_RECEPTOR_SHC_SIGNALING	27	0.44	1.05	0.409	0.386	1	2254	tags=11%, list=4%, signal=12%
782	REACTOME_NEGATIVE_REGULATION_OF_NOTCH4_SIGNALING	53	0.45	1.05	0.419	0.388	1	14410	tags=53%, list=26%, signal=71%
783	REACTOME_BUTYRATE_RESPONSE_FACTOR_1_BRF1_BINDS_AND_DESTABILIZES_MRNA	17	0.51	1.05	0.387	0.387	1	12714	tags=53%, list=23%, signal=69%
784	REACTOME_SIGNALING_BY_ERBB2_IN_CANCER	25	0.52	1.05	0.407	0.392	1	8153	tags=24%, list=15%, signal=28%
785	REACTOME_GLUTAMATE_NEUROTRANSMITTER_RELEASE_CYCLE	23	0.47	1.05	0.404	0.392	1	7487	tags=30%, list=13%, signal=35%
786	REACTOME_POSITIVE_EPIGENETIC_REGULATION_OF_RRNA_EXPRESSION	43	0.51	1.05	0.514	0.392	1	14472	tags=65%, list=26%, signal=88%
787	REACTOME_G1_S_DNA_DAMAGE_CHECKPOINTS	66	0.41	1.05	0.314	0.393	1	12363	tags=44%, list=22%, signal=56%
788	REACTOME_REPRODUCTION	83	0.43	1.05	0.293	0.393	1	13428	tags=43%, list=24%, signal=57%
789	REACTOME_VIRAL_MESSENGER_RNA_SYNTHESIS	42	0.43	1.04	0.292	0.397	1	12378	tags=50%, list=22%, signal=64%
790	REACTOME_RAS_PROCESSING	24	0.52	1.04	0.478	0.4	1	15023	tags=71%, list=27%, signal=97%
791	REACTOME_REGULATION_OF_TP53_ACTIVITY_THROUGH_ACETYLATION	29	0.47	1.04	0.268	0.4	1	14472	tags=66%, list=26%, signal=88%
792	REACTOME_CHROMOSOME_MAINTENANCE	88	0.46	1.04	0.401	0.4	1	13209	tags=50%, list=24%, signal=65%
793	REACTOME_TRANSCRIPTIONAL_REGULATION_BY_SMALL_RNAS	45	0.43	1.04	0.192	0.399	1	12378	tags=44%, list=22%, signal=57%
794	REACTOME_SEPARATION_OF_SISTER_CHROMATIDS	184	0.42	1.04	0.396	0.402	1	12378	tags=40%, list=22%, signal=51%
795	REACTOME_REGULATION_OF_RAS_BY_GAPS	67	0.43	1.04	0.382	0.402	1	14410	tags=55%, list=26%, signal=74%
796	REACTOME_SHC_MEDIATED_CASCADE_FGFR1	21	0.5	1.04	0.2	0.403	1	395	tags=5%, list=1%, signal=5%
797	REACTOME_TRANSPORT_OF_VITAMINS_NUCLEOSIDES_AND_RELATED_MOLECULES	43	0.44	1.04	0.379	0.403	1	8535	tags=28%, list=15%, signal=33%
798	REACTOME_MEIOTIC_RECOMBINATION	25	0.59	1.04	0.407	0.405	1	13332	tags=60%, list=24%, signal=79%
799	REACTOME_INTERLEUKIN_12_SIGNALING	47	0.41	1.04	0.402	0.407	1	10769	tags=30%, list=19%, signal=37%
800	REACTOME_CELL_CYCLE_CHECKPOINTS	247	0.44	1.04	0.407	0.408	1	14487	tags=55%, list=26%, signal=75%
801	REACTOME_EGR2_AND_SOX10_MEDIATED_INITIATION_OF_SCHWANN_CELL_MYELINATION	27	0.45	1.03	0.4	0.413	1	10417	tags=41%, list=19%, signal=50%
802	REACTOME_METABOLISM_OF_PORPHYRINS	27	0.42	1.03	0.294	0.413	1	10013	tags=33%, list=18%, signal=41%
803	REACTOME_SIGNALING_BY_FLT3_FUSION_PROTEINS	19	0.56	1.03	0.522	0.415	1	11432	tags=47%, list=20%, signal=60%
804	REACTOME_DEFECTS_IN_VITAMIN_AND_COFACTOR_METABOLISM	20	0.48	1.03	0.51	0.42	1	10492	tags=45%, list=19%, signal=55%
805	REACTOME_RHOD_GTPASE_CYCLE	51	0.42	1.03	0.423	0.421	1	12113	tags=37%, list=22%, signal=48%
806	REACTOME_RNA_POLYMERASE_I_TRANSCRIPTION	47	0.47	1.03	0.41	0.424	1	13075	tags=49%, list=23%, signal=64%
807	REACTOME_RAC3_GTPASE_CYCLE	91	0.34	1.02	0.209	0.426	1	7258	tags=21%, list=13%, signal=24%
808	REACTOME_FATTY_ACIDS	15	0.65	1.02	0.389	0.429	1	2092	tags=13%, list=4%, signal=14%
809	REACTOME_ACETYLCHOLINE_NEUROTRANSMITTER_RELEASE_CYCLE	16	0.44	1.02	0.319	0.43	1	7211	tags=25%, list=13%, signal=29%
810	REACTOME_TERMINATION_OF_O_GLYCAN_BIOSYNTHESIS	23	0.57	1.02	0.467	0.43	1	7231	tags=30%, list=13%, signal=35%
811	REACTOME_NUCLEOTIDE_CATABOLISM	35	0.41	1.02	0.402	0.432	1	8352	tags=34%, list=15%, signal=40%
812	REACTOME_TRANS_GOLGI_NETWORK_VESICLE_BUDDING	72	0.41	1.02	0.285	0.432	1	12821	tags=43%, list=23%, signal=56%
813	REACTOME_MITOTIC_PROMETAPHASE	195	0.43	1.02	0.407	0.434	1	12386	tags=39%, list=22%, signal=51%
814	REACTOME_MITOTIC_METAPHASE_AND_ANAPHASE	228	0.4	1.02	0.396	0.437	1	13255	tags=43%, list=24%, signal=57%
815	REACTOME_TGF_BETA_RECEPTOR_SIGNALING_ACTIVATES_SMADS	46	0.42	1.01	0.405	0.439	1	13801	tags=59%, list=25%, signal=78%
816	REACTOME_RNA_POLYMERASE_II_TRANSCRIBES_SNRNA_GENES	75	0.43	1.01	0.537	0.439	1	14519	tags=57%, list=26%, signal=77%
817	REACTOME_NICOTINATE_METABOLISM	28	0.42	1.01	0.405	0.44	1	9482	tags=39%, list=17%, signal=47%
818	REACTOME_ONCOGENIC_MAPK_SIGNALING	80	0.36	1.01	0.405	0.441	1	11354	tags=31%, list=20%, signal=39%
819	REACTOME_B_WICH_COMPLEX_POSITIVELY_REGULATES_RRNA_EXPRESSION	28	0.5	1.01	0.507	0.447	1	12782	tags=57%, list=23%, signal=74%
820	REACTOME_ANTIVIRAL_MECHANISM_BY_IFN_STIMULATED_GENES	79	0.41	1.01	0.626	0.451	1	12718	tags=49%, list=23%, signal=64%
821	REACTOME_DDX58_IFIH1_MEDIATED_INDUCTION_OF_INTERFERON_ALPHA_BETA	79	0.41	1.01	0.522	0.454	1	14143	tags=46%, list=25%, signal=61%
822	REACTOME_CASPASE_ACTIVATION_VIA_EXTRINSIC_APOPTOTIC_SIGNALLING_PATHWAY	26	0.45	1	0.281	0.455	1	8303	tags=23%, list=15%, signal=27%
823	REACTOME_RHO_GTPASES_ACTIVATE_PAKS	21	0.4	1	0.313	0.455	1	19	tags=5%, list=0%, signal=5%
824	REACTOME_INTERLEUKIN_10_SIGNALING	45	0.41	1	0.314	0.455	1	4132	tags=13%, list=7%, signal=14%
825	REACTOME_HEDGEHOG_LIGAND_BIOGENESIS	64	0.41	1	0.396	0.455	1	14410	tags=56%, list=26%, signal=76%
826	REACTOME_NUCLEAR_EVENTS_MEDIATED_BY_NFE2L2	78	0.36	1	0.488	0.456	1	14534	tags=51%, list=26%, signal=69%
827	REACTOME_SENSORY_PERCEPTION_OF_TASTE	47	0.44	1	0.407	0.457	1	4290	tags=13%, list=8%, signal=14%
828	REACTOME_EXTRA_NUCLEAR_ESTROGEN_SIGNALING	75	0.41	1	0.487	0.457	1	10929	tags=37%, list=20%, signal=46%
829	REACTOME_METABOLISM_OF_STEROIDS	151	0.4	1	0.301	0.457	1	11807	tags=30%, list=21%, signal=39%
830	REACTOME_NITRIC_OXIDE_STIMULATES_GUANYLATE_CYCLASE	19	0.61	1	0.587	0.456	1	9944	tags=58%, list=18%, signal=70%
831	REACTOME_LAMININ_INTERACTIONS	30	0.42	1	0.363	0.457	1	3025	tags=17%, list=5%, signal=18%
832	REACTOME_DECTIN_1_MEDIATED_NONCANONICAL_NF_KB_SIGNALING	61	0.41	1	0.515	0.46	1	13028	tags=44%, list=23%, signal=58%
833	REACTOME_RHOF_GTPASE_CYCLE	42	0.41	1	0.317	0.46	1	2979	tags=14%, list=5%, signal=15%
834	REACTOME_SUMOYLATION_OF_INTRACELLULAR_RECEPTORS	30	0.45	1	0.319	0.462	1	2644	tags=10%, list=5%, signal=10%
835	REACTOME_MITOCHONDRIAL_TRNA_AMINOACYLATION	18	0.36	1	0.366	0.464	1	3068	tags=11%, list=6%, signal=12%
836	REACTOME_PROLACTIN_RECEPTOR_SIGNALING	15	0.49	1	0.402	0.466	1	8234	tags=27%, list=15%, signal=31%
837	REACTOME_REGULATION_OF_TP53_ACTIVITY_THROUGH_PHOSPHORYLATION	91	0.43	0.99	0.518	0.468	1	11431	tags=41%, list=20%, signal=51%
838	REACTOME_NUCLEAR_SIGNALING_BY_ERBB4	32	0.39	0.99	0.509	0.47	1	9491	tags=31%, list=17%, signal=38%
839	REACTOME_TP53_REGULATES_TRANSCRIPTION_OF_ADDITIONAL_CELL_CYCLE_GENES_WHOSE_EXACT_ROLE_IN_THE_P53_PATHWAY_REMAIN_UNCERTAIN	20	0.48	0.99	0.401	0.472	1	12602	tags=55%, list=23%, signal=71%
840	REACTOME_SUMOYLATION_OF_RNA_BINDING_PROTEINS	45	0.43	0.99	0.522	0.474	1	14335	tags=53%, list=26%, signal=72%
841	REACTOME_TRANSPORT_OF_MATURE_MRNAS_DERIVED_FROM_INTRONLESS_TRANSCRIPTS	41	0.39	0.99	0.378	0.479	1	12378	tags=44%, list=22%, signal=56%
842	REACTOME_RESOLUTION_OF_SISTER_CHROMATID_COHESION	120	0.42	0.99	0.408	0.479	1	9367	tags=30%, list=17%, signal=36%
843	REACTOME_MRNA_DECAY_BY_5_TO_3_EXORIBONUCLEASE	15	0.49	0.99	0.605	0.479	1	12390	tags=53%, list=22%, signal=69%
844	REACTOME_CITRIC_ACID_CYCLE_TCA_CYCLE	22	0.41	0.98	0.578	0.488	1	12653	tags=55%, list=23%, signal=71%
845	REACTOME_RHO_GTPASES_ACTIVATE_FORMINS	134	0.39	0.98	0.408	0.489	1	11885	tags=34%, list=21%, signal=43%
846	REACTOME_DEFECTIVE_GALNT3_CAUSES_HFTC	16	0.61	0.98	0.461	0.49	1	6474	tags=25%, list=12%, signal=28%
847	REACTOME_BASIGIN_INTERACTIONS	25	0.43	0.98	0.491	0.49	1	6128	tags=24%, list=11%, signal=27%
848	REACTOME_STRIATED_MUSCLE_CONTRACTION	36	0.45	0.98	0.484	0.492	1	2724	tags=17%, list=5%, signal=18%
849	REACTOME_CROSS_PRESENTATION_OF_SOLUBLE_EXOGENOUS_ANTIGENS_ENDOSOMES	48	0.39	0.98	0.608	0.492	1	15607	tags=54%, list=28%, signal=75%
850	REACTOME_APC_C_CDH1_MEDIATED_DEGRADATION_OF_CDC20_AND_OTHER_APC_C_CDH1_TARGETED_PROTEINS_IN_LATE_MITOSIS_EARLY_G1	73	0.37	0.98	0.604	0.494	1	14410	tags=51%, list=26%, signal=68%
851	REACTOME_RHOJ_GTPASE_CYCLE	54	0.4	0.98	0.581	0.494	1	6942	tags=19%, list=12%, signal=21%
852	REACTOME_ERCC6_CSB_AND_EHMT2_G9A_POSITIVELY_REGULATE_RRNA_EXPRESSION	16	0.46	0.97	0.496	0.502	1	14472	tags=69%, list=26%, signal=93%
853	REACTOME_DETOXIFICATION_OF_REACTIVE_OXYGEN_SPECIES	36	0.39	0.97	0.509	0.506	1	11352	tags=31%, list=20%, signal=38%
854	REACTOME_CYTOSOLIC_SENSORS_OF_PATHOGEN_ASSOCIATED_DNA	61	0.34	0.97	0.48	0.506	1	13030	tags=44%, list=23%, signal=58%
855	REACTOME_GLYCOGEN_METABOLISM	25	0.4	0.97	0.394	0.509	1	12144	tags=48%, list=22%, signal=61%
856	REACTOME_THE_PHOTOTRANSDUCTION_CASCADE	34	0.43	0.97	0.515	0.509	1	7140	tags=29%, list=13%, signal=34%
857	REACTOME_MICRORNA_MIRNA_BIOGENESIS	25	0.42	0.97	0.625	0.512	1	11777	tags=60%, list=21%, signal=76%
858	REACTOME_HOMOLOGY_DIRECTED_REPAIR	99	0.42	0.97	0.515	0.512	1	15175	tags=62%, list=27%, signal=84%
859	REACTOME_TP53_REGULATES_TRANSCRIPTION_OF_CELL_CYCLE_GENES	48	0.38	0.96	0.505	0.518	1	12602	tags=46%, list=23%, signal=59%
860	REACTOME_TIGHT_JUNCTION_INTERACTIONS	28	0.46	0.96	0.519	0.517	1	5055	tags=29%, list=9%, signal=31%
861	REACTOME_FRS_MEDIATED_FGFR1_SIGNALING	23	0.47	0.96	0.406	0.517	1	395	tags=4%, list=1%, signal=4%
862	REACTOME_CELLULAR_HEXOSE_TRANSPORT	20	0.43	0.96	0.497	0.519	1	14145	tags=45%, list=25%, signal=60%
863	REACTOME_RHOBTB_GTPASE_CYCLE	35	0.5	0.96	0.5	0.524	1	14378	tags=54%, list=26%, signal=73%
864	REACTOME_METABOLISM_OF_POLYAMINES	57	0.43	0.96	0.416	0.524	1	14410	tags=54%, list=26%, signal=73%
865	REACTOME_GOLGI_ASSOCIATED_VESICLE_BIOGENESIS	56	0.43	0.96	0.399	0.526	1	12821	tags=46%, list=23%, signal=60%
866	REACTOME_TRAF6_MEDIATED_INDUCTION_OF_TAK1_COMPLEX_WITHIN_TLR4_COMPLEX	16	0.39	0.95	0.388	0.529	1	12397	tags=50%, list=22%, signal=64%
867	REACTOME_NICOTINAMIDE_SALVAGING	16	0.47	0.95	0.488	0.532	1	9482	tags=38%, list=17%, signal=45%
868	REACTOME_SARS_COV_1_HOST_INTERACTIONS	93	0.41	0.95	0.604	0.533	1	13186	tags=48%, list=24%, signal=63%
869	REACTOME_FORMATION_OF_INCISION_COMPLEX_IN_GG_NER	43	0.38	0.95	0.583	0.534	1	12901	tags=51%, list=23%, signal=67%
870	REACTOME_INITIATION_OF_NUCLEAR_ENVELOPE_NE_REFORMATION	19	0.44	0.95	0.614	0.544	1	11921	tags=53%, list=21%, signal=67%
871	REACTOME_PEPTIDE_LIGAND_BINDING_RECEPTORS	196	0.33	0.95	0.608	0.545	1	8350	tags=17%, list=15%, signal=20%
872	REACTOME_ORGANIC_CATION_ANION_ZWITTERION_TRANSPORT	15	0.49	0.95	0.512	0.544	1	8186	tags=27%, list=15%, signal=31%
873	REACTOME_TRNA_PROCESSING_IN_THE_NUCLEUS	56	0.39	0.94	0.475	0.547	1	14284	tags=46%, list=26%, signal=62%
874	REACTOME_COMPLEMENT_CASCADE	114	0.41	0.94	0.592	0.549	1	6512	tags=11%, list=12%, signal=12%
875	REACTOME_GROWTH_HORMONE_RECEPTOR_SIGNALING	24	0.37	0.94	0.582	0.548	1	8234	tags=21%, list=15%, signal=24%
876	REACTOME_TRISTETRAPROLIN_TTP_ZFP36_BINDS_AND_DESTABILIZES_MRNA	17	0.47	0.94	0.497	0.548	1	12714	tags=53%, list=23%, signal=69%
877	REACTOME_GLUCOSE_METABOLISM	89	0.31	0.94	0.496	0.553	1	14348	tags=42%, list=26%, signal=56%
878	REACTOME_DEADENYLATION_OF_MRNA	22	0.44	0.94	0.407	0.555	1	13038	tags=50%, list=23%, signal=65%
879	REACTOME_GLYCOLYSIS	70	0.35	0.94	0.682	0.56	1	14348	tags=46%, list=26%, signal=61%
880	REACTOME_EFFECTS_OF_PIP2_HYDROLYSIS	27	0.4	0.94	0.57	0.56	1	7960	tags=33%, list=14%, signal=39%
881	REACTOME_DOWNSTREAM_SIGNALING_OF_ACTIVATED_FGFR3	25	0.51	0.94	0.626	0.56	1	10541	tags=28%, list=19%, signal=35%
882	REACTOME_TRNA_AMINOACYLATION	24	0.37	0.94	0.688	0.56	1	11721	tags=29%, list=21%, signal=37%
883	REACTOME_DISEASES_OF_CARBOHYDRATE_METABOLISM	33	0.41	0.93	0.519	0.562	1	11372	tags=36%, list=20%, signal=46%
884	REACTOME_SIGNALLING_TO_ERKS	34	0.33	0.93	0.488	0.57	1	14403	tags=53%, list=26%, signal=71%
885	REACTOME_SIGNALING_BY_BRAF_AND_RAF1_FUSIONS	64	0.33	0.93	0.596	0.575	1	10975	tags=28%, list=20%, signal=35%
886	REACTOME_APC_C_MEDIATED_DEGRADATION_OF_CELL_CYCLE_PROTEINS	87	0.35	0.93	0.597	0.575	1	14410	tags=48%, list=26%, signal=65%
887	REACTOME_HDR_THROUGH_SINGLE_STRAND_ANNEALING_SSA	36	0.46	0.92	0.518	0.585	1	10968	tags=44%, list=20%, signal=55%
888	REACTOME_HDR_THROUGH_HOMOLOGOUS_RECOMBINATION_HRR	66	0.41	0.92	0.624	0.589	1	11917	tags=42%, list=21%, signal=54%
889	REACTOME_SIGNALING_BY_FGFR1_IN_DISEASE	37	0.43	0.92	0.6	0.59	1	14403	tags=49%, list=26%, signal=66%
890	REACTOME_SIGNALING_BY_EGFR_IN_CANCER	25	0.46	0.92	0.589	0.596	1	13565	tags=56%, list=24%, signal=74%
891	REACTOME_FGFR1_MUTANT_RECEPTOR_ACTIVATION	30	0.39	0.92	0.601	0.597	1	11323	tags=27%, list=20%, signal=33%
892	REACTOME_METAL_ION_SLC_TRANSPORTERS	24	0.45	0.91	0.599	0.607	1	6511	tags=17%, list=12%, signal=19%
893	REACTOME_IRE1ALPHA_ACTIVATES_CHAPERONES	48	0.36	0.91	0.471	0.606	1	11066	tags=35%, list=20%, signal=44%
894	REACTOME_SLC_TRANSPORTER_DISORDERS	97	0.33	0.91	0.597	0.606	1	12616	tags=30%, list=23%, signal=39%
895	REACTOME_CROSSLINKING_OF_COLLAGEN_FIBRILS	18	0.45	0.91	0.664	0.608	1	3783	tags=22%, list=7%, signal=24%
896	REACTOME_VLDLR_INTERNALISATION_AND_DEGRADATION	16	0.47	0.91	0.511	0.611	1	11462	tags=38%, list=21%, signal=47%
897	REACTOME_CGMP_EFFECTS	15	0.52	0.91	0.595	0.61	1	9944	tags=53%, list=18%, signal=65%
898	REACTOME_NUCLEOTIDE_SALVAGE	22	0.42	0.91	0.411	0.61	1	12277	tags=50%, list=22%, signal=64%
899	REACTOME_NEF_MEDIATES_DOWN_MODULATION_OF_CELL_SURFACE_RECEPTORS_BY_RECRUITING_THEM_TO_CLATHRIN_ADAPTERS	21	0.36	0.91	0.486	0.61	1	10950	tags=29%, list=20%, signal=36%
900	REACTOME_BIOSYNTHESIS_OF_SPECIALIZED_PRORESOLVING_MEDIATORS_SPMS	19	0.44	0.91	0.485	0.611	1	10347	tags=26%, list=19%, signal=32%
901	REACTOME_HOMOLOGOUS_DNA_PAIRING_AND_STRAND_EXCHANGE	41	0.47	0.9	0.519	0.615	1	13428	tags=51%, list=24%, signal=67%
902	REACTOME_SUMOYLATION_OF_UBIQUITINYLATION_PROTEINS	37	0.36	0.9	0.587	0.617	1	12669	tags=46%, list=23%, signal=59%
903	REACTOME_NEGATIVE_REGULATORS_OF_DDX58_IFIH1_SIGNALING	34	0.37	0.9	0.579	0.618	1	12598	tags=47%, list=23%, signal=61%
904	REACTOME_SUMOYLATION_OF_DNA_REPLICATION_PROTEINS	44	0.34	0.9	0.587	0.624	1	14463	tags=55%, list=26%, signal=74%
905	REACTOME_FANCONI_ANEMIA_PATHWAY	34	0.41	0.89	0.595	0.631	1	12159	tags=53%, list=22%, signal=68%
906	REACTOME_GRB2_EVENTS_IN_ERBB2_SIGNALING	16	0.43	0.89	0.511	0.633	1	454	tags=6%, list=1%, signal=6%
907	REACTOME_SARS_COV_1_ACTIVATES_MODULATES_INNATE_IMMUNE_RESPONSES	37	0.32	0.89	0.608	0.632	1	14069	tags=49%, list=25%, signal=65%
908	REACTOME_GENE_SILENCING_BY_RNA	78	0.35	0.89	0.707	0.632	1	12378	tags=44%, list=22%, signal=56%
909	REACTOME_DISEASES_OF_DNA_REPAIR	49	0.43	0.89	0.516	0.632	1	14848	tags=59%, list=27%, signal=81%
910	REACTOME_SCF_SKP2_MEDIATED_DEGRADATION_OF_P27_P21	59	0.35	0.89	0.7	0.631	1	12363	tags=42%, list=22%, signal=54%
911	REACTOME_RESOLUTION_OF_D_LOOP_STRUCTURES_THROUGH_SYNTHESIS_DEPENDENT_STRAND_ANNEALING_SDSA	25	0.47	0.89	0.515	0.633	1	12560	tags=44%, list=23%, signal=57%
912	REACTOME_SYNTHESIS_OF_PIPS_AT_THE_EARLY_ENDOSOME_MEMBRANE	16	0.53	0.89	0.504	0.634	1	10686	tags=50%, list=19%, signal=62%
913	REACTOME_RECYCLING_OF_BILE_ACIDS_AND_SALTS	18	0.49	0.89	0.794	0.642	1	12697	tags=50%, list=23%, signal=65%
914	REACTOME_RHOBTB2_GTPASE_CYCLE	23	0.45	0.88	0.598	0.646	1	7799	tags=22%, list=14%, signal=25%
915	REACTOME_TNFR1_INDUCED_NFKAPPAB_SIGNALING_PATHWAY	32	0.32	0.88	0.81	0.654	1	10731	tags=38%, list=19%, signal=46%
916	REACTOME_PENTOSE_PHOSPHATE_PATHWAY	15	0.38	0.88	0.508	0.653	1	5027	tags=27%, list=9%, signal=29%
917	REACTOME_ASPIRIN_ADME	44	0.48	0.87	0.471	0.665	1	11859	tags=16%, list=21%, signal=20%
918	REACTOME_DEFECTIVE_C1GALT1C1_CAUSES_TNPS	17	0.57	0.87	0.563	0.665	1	6474	tags=24%, list=12%, signal=27%
919	REACTOME_NS1_MEDIATED_EFFECTS_ON_HOST_PATHWAYS	39	0.38	0.87	0.608	0.667	1	12378	tags=46%, list=22%, signal=59%
920	REACTOME_CARGO_CONCENTRATION_IN_THE_ER	33	0.35	0.87	0.78	0.671	1	12392	tags=36%, list=22%, signal=47%
921	REACTOME_PIWI_INTERACTING_RNA_PIRNA_BIOGENESIS	29	0.4	0.87	0.602	0.67	1	11777	tags=41%, list=21%, signal=52%
922	REACTOME_DOWNSTREAM_SIGNALING_OF_ACTIVATED_FGFR4	27	0.46	0.87	0.6	0.673	1	2324	tags=7%, list=4%, signal=8%
923	REACTOME_GAMMA_CARBOXYLATION_HYPUSINE_FORMATION_AND_ARYLSULFATASE_ACTIVATION	41	0.36	0.87	0.694	0.673	1	12637	tags=44%, list=23%, signal=57%
924	REACTOME_LYSOSOME_VESICLE_BIOGENESIS	35	0.31	0.86	0.711	0.679	1	14945	tags=51%, list=27%, signal=70%
925	REACTOME_SYNTHESIS_OF_BILE_ACIDS_AND_BILE_SALTS_VIA_27_HYDROXYCHOLESTEROL	15	0.51	0.86	0.68	0.686	1	3543	tags=20%, list=6%, signal=21%
926	REACTOME_ADHERENS_JUNCTIONS_INTERACTIONS	28	0.43	0.86	0.491	0.687	1	26	tags=4%, list=0%, signal=4%
927	REACTOME_SHC1_EVENTS_IN_ERBB2_SIGNALING	22	0.39	0.86	0.607	0.687	1	10614	tags=32%, list=19%, signal=39%
928	REACTOME_PLASMA_LIPOPROTEIN_CLEARANCE	37	0.31	0.86	0.898	0.691	1	8027	tags=24%, list=14%, signal=28%
929	REACTOME_APC_C_CDC20_MEDIATED_DEGRADATION_OF_CYCLIN_B	24	0.42	0.86	0.705	0.692	1	14768	tags=63%, list=26%, signal=85%
930	REACTOME_MAP2K_AND_MAPK_ACTIVATION	40	0.3	0.85	0.806	0.695	1	14700	tags=43%, list=26%, signal=58%
931	REACTOME_CHONDROITIN_SULFATE_BIOSYNTHESIS	20	0.39	0.85	0.702	0.703	1	5202	tags=20%, list=9%, signal=22%
932	REACTOME_MITOTIC_SPINDLE_CHECKPOINT	107	0.37	0.84	0.58	0.721	1	13255	tags=43%, list=24%, signal=56%
933	REACTOME_TNF_RECEPTOR_SUPERFAMILY_TNFSF_MEMBERS_MEDIATING_NON_CANONICAL_NF_KB_PATHWAY	17	0.43	0.84	0.893	0.728	1	2246	tags=18%, list=4%, signal=18%
934	REACTOME_APC_CDC20_MEDIATED_DEGRADATION_OF_NEK2A	26	0.39	0.84	0.8	0.738	1	14768	tags=58%, list=26%, signal=78%
935	REACTOME_ZINC_TRANSPORTERS	15	0.44	0.83	0.599	0.741	1	6511	tags=13%, list=12%, signal=15%
936	REACTOME_SIGNALING_BY_NODAL	23	0.37	0.83	0.672	0.744	1	10929	tags=30%, list=20%, signal=38%
937	REACTOME_BASE_EXCISION_REPAIR_AP_SITE_FORMATION	17	0.32	0.83	0.806	0.748	1	13185	tags=35%, list=24%, signal=46%
938	REACTOME_CONVERSION_FROM_APC_C_CDC20_TO_APC_C_CDH1_IN_LATE_ANAPHASE	20	0.36	0.83	0.596	0.755	1	14768	tags=55%, list=26%, signal=75%
939	REACTOME_XENOBIOTICS	23	0.53	0.82	0.786	0.758	1	8300	tags=22%, list=15%, signal=26%
940	REACTOME_PARACETAMOL_ADME	29	0.41	0.82	0.684	0.759	1	9483	tags=28%, list=17%, signal=33%
941	REACTOME_RHOQ_GTPASE_CYCLE	59	0.33	0.82	0.89	0.77	1	9745	tags=25%, list=17%, signal=31%
942	REACTOME_RIPK1_MEDIATED_REGULATED_NECROSIS	31	0.36	0.81	0.896	0.776	1	10516	tags=32%, list=19%, signal=40%
943	REACTOME_GLYCOGEN_STORAGE_DISEASES	15	0.41	0.81	0.702	0.782	1	10891	tags=40%, list=20%, signal=50%
944	REACTOME_REGULATED_NECROSIS	57	0.33	0.81	0.719	0.792	1	14982	tags=47%, list=27%, signal=65%
945	REACTOME_CHEMOKINE_RECEPTORS_BIND_CHEMOKINES	57	0.36	0.8	0.806	0.798	1	8350	tags=18%, list=15%, signal=21%
946	REACTOME_TRANSPORT_OF_THE_SLBP_DEPENDANT_MATURE_MRNA	34	0.32	0.8	0.811	0.808	1	14284	tags=50%, list=26%, signal=67%
947	REACTOME_INTERACTIONS_OF_REV_WITH_HOST_CELLULAR_PROTEINS	35	0.32	0.79	0.811	0.83	1	14284	tags=51%, list=26%, signal=69%
948	REACTOME_GRB2_SOS_PROVIDES_LINKAGE_TO_MAPK_SIGNALING_FOR_INTEGRINS	15	0.36	0.78	0.896	0.836	1	8153	tags=20%, list=15%, signal=23%
949	REACTOME_SUMOYLATION_OF_SUMOYLATION_PROTEINS	33	0.32	0.78	0.713	0.836	1	12669	tags=42%, list=23%, signal=55%
950	REACTOME_IKK_COMPLEX_RECRUITMENT_MEDIATED_BY_RIP1	23	0.34	0.77	0.686	0.848	1	14195	tags=61%, list=25%, signal=82%
951	REACTOME_TNF_SIGNALING	55	0.3	0.77	0.8	0.855	1	13801	tags=47%, list=25%, signal=63%
952	REACTOME_PYROPTOSIS	26	0.32	0.75	0.898	0.881	1	13408	tags=38%, list=24%, signal=51%
953	REACTOME_SHC_MEDIATED_CASCADE_FGFR3	18	0.39	0.75	0.89	0.88	1	14403	tags=44%, list=26%, signal=60%
954	REACTOME_TRAF6_MEDIATED_NF_KB_ACTIVATION	24	0.29	0.74	0.893	0.891	1	13030	tags=38%, list=23%, signal=49%
955	REACTOME_REGULATION_OF_CHOLESTEROL_BIOSYNTHESIS_BY_SREBP_SREBF	55	0.3	0.73	0.893	0.905	1	15264	tags=47%, list=27%, signal=65%
956	REACTOME_DEPOSITION_OF_NEW_CENPA_CONTAINING_NUCLEOSOMES_AT_THE_CENTROMERE	25	0.35	0.73	0.401	0.904	1	4081	tags=16%, list=7%, signal=17%
957	REACTOME_ABERRANT_REGULATION_OF_MITOTIC_EXIT_IN_CANCER_DUE_TO_RB1_DEFECTS	20	0.35	0.73	0.807	0.904	1	14768	tags=55%, list=26%, signal=75%
958	REACTOME_SNRNP_ASSEMBLY	52	0.31	0.73	0.897	0.907	1	12378	tags=38%, list=22%, signal=49%
959	REACTOME_SCAVENGING_OF_HEME_FROM_PLASMA	68	0.42	0.72	0.606	0.917	1	9723	tags=6%, list=17%, signal=7%
960	REACTOME_GLUCONEOGENESIS	33	0.32	0.71	0.61	0.929	1	8305	tags=24%, list=15%, signal=28%
961	REACTOME_EXPORT_OF_VIRAL_RIBONUCLEOPROTEINS_FROM_NUCLEUS	31	0.3	0.71	0.897	0.934	1	12378	tags=42%, list=22%, signal=54%
962	REACTOME_DNA_DAMAGE_TELOMERE_STRESS_INDUCED_SENESCENCE	27	0.33	0.69	0.79	0.944	1	13185	tags=41%, list=24%, signal=53%
963	REACTOME_FRS_MEDIATED_FGFR3_SIGNALING	20	0.35	0.68	0.89	0.953	1	10541	tags=25%, list=19%, signal=31%
964	REACTOME_THE_NLRP3_INFLAMMASOME	16	0.31	0.67	0.892	0.96	1	13797	tags=38%, list=25%, signal=50%
965	REACTOME_POSTMITOTIC_NUCLEAR_PORE_COMPLEX_NPC_REFORMATION	26	0.3	0.67	0.897	0.96	1	14004	tags=50%, list=25%, signal=67%
966	REACTOME_PHOSPHORYLATION_OF_THE_APC_C	20	0.3	0.66	0.897	0.965	1	14768	tags=55%, list=26%, signal=75%
967	REACTOME_INHIBITION_OF_THE_PROTEOLYTIC_ACTIVITY_OF_APC_C_REQUIRED_FOR_THE_ONSET_OF_ANAPHASE_BY_MITOTIC_SPINDLE_CHECKPOINT_COMPONENTS	21	0.29	0.65	0.897	0.969	1	14768	tags=52%, list=26%, signal=71%
968	REACTOME_RESOLUTION_OF_D_LOOP_STRUCTURES	33	0.29	0.57	0.896	0.997	1	9204	tags=24%, list=17%, signal=29%
